# Supplementary material for: Penta­carbonyl-1κ2 C,2κ3 C-(ferrocenyl­diphenyl­phosphine-1κP)[μ-2-(4-methyl­phen­yl)-2-aza­propane-1,3-dithiol­ato-1:2κ4 S,S′:S,S′]diiron(I)(Fe—Fe)
Source: Acta Crystallogr Sect E Struct Rep Online. 2008 Oct 18;64(Pt 11):m1423. doi: 10.1107/S1600536808032698 (PMC2959581; doi:10.1107/S1600536808032698)
Supplement: Supplementary file 1 [file e-64-m1423-sup1.cif]

##############################################################################
###                                                                        ###
###        Electronic paper (Acta Crystallographica Section E)             ###
###                                                                        ###
##############################################################################
#                                                                            #
# This CIF contains the data in a paper accepted for publication in Acta     #
# Crystallographica Section E. It conforms to the requirements of Notes      #
# for Authors for Section E, and has been peer reviewed under the auspices   #
# of the IUCr Commission on Journals.                                        #
#                                                                            #
# Full details of the Crystallographic Information File format               #
# are given in the paper "The Crystallographic Information File (CIF):       #
# a New Standard Archive File for Crystallography" by S. R. Hall, F. H.      #
# Allen and I. D. Brown [Acta Cryst. (1991), A47, 655-685].                  #
#                                                                            #
# The current version of the core CIF dictionary is obtainable from          #
# ftp://ftp.iucr.org/pub/cif_core.dic. The current version number is 2.4.    #
#                                                                            #
# Software is freely available for graphical display of the structure(s) in  #
# this CIF.  For information consult the CIF home page http://www.iucr.org/  #
# cif/home.html                                                              #
#                                                                            #
# This file may be used for bona fide research purposes within the           #
# scientific community so long as proper attribution is given to the journal # 
# article from which it was obtained.                                        #
#                                                                            #
##############################################################################
                                             
data_global
_audit_creation_method     'form.cif (version 2.0)'
_journal_data_validation_number     ?
_journal_date_recd_electronic     2008-09-26
_journal_date_accepted     2008-10-10
_journal_name_full     'Acta Crystallographica, Section E'
_journal_year     2008
_journal_volume     64
_journal_issue     11
_journal_page_first     m1423
_journal_page_last     m1423
_journal_paper_category     QM
_journal_coeditor_code     CI2685
_publ_contact_author_name     'Dr Jinli Zhu'
_publ_contact_author_address
;
School of Chemistry and Chemical Engineering
Nantong University
Nantong
People's Republic of China
;
_publ_contact_author_email     jinlizhu@ntu.edu.cn
_publ_contact_author_fax     '+86-513-85015501'
_publ_contact_author_phone     '+86-513-85015495'
_publ_section_title
;\
Pentacarbonyl-1\k^2^<i>C</i>,2\k^3^<i>C</i>-(ferrocenyldiphenylphosphine-\
1\k<i>P</i>)[\m-2-(4-methylphenyl)-2-azapropane-1,3-dithiolato-1:\
2\k^4^<i>S</i>,<i>S</i>':<i>S</i>,<i>S</i>']diiron(I)(<i>Fe</i>---<i>Fe</i>)
;
loop_
    _publ_author_name
    _publ_author_address
    'Yan-Feng Tang'
;
School of Chemistry and Chemical Engineering
Nantong University
Natong 226007
People's Republic of China
;
    'Jin-Li Zhu'
;
School of Chemistry and Chemical Engineering
Nantong University
Natong 226007
People's Republic of China
;
data_I
_chemical_name_systematic
;
Pentacarbonyl-1\k^2^C,2\k^3^C-(ferrocenyldiphenylphosphine-1\kP)[\m-2-(4-
methylphenyl)-2-azapropane-1,3-dithiolato-
1:2\k^4^<i>S</i>,<i>S</i>':<i>S</i>,<i>S</i>']diiron(I)(Fe---Fe)
;
_chemical_name_common     ?
_chemical_formula_moiety     'C36 H30 Fe3 N O5 P S2'
_chemical_formula_sum     'C36 H30 Fe3 N O5 P S2'
_chemical_formula_structural     ?
_chemical_formula_analytical     ?
_chemical_formula_iupac     '[Fe3 (C5 H5) (C9 H11 N S2) (C17 H14 P) (C O)5]'
_chemical_formula_weight     819.25
_chemical_melting_point     ?
_symmetry_cell_setting     'Monoclinic'
_symmetry_space_group_name_H-M     'P 21/c'
_symmetry_space_group_name_Hall     '-P 2ybc'
loop_
    _symmetry_equiv_pos_as_xyz
    'x, y, z'
    '-x, y+1/2, -z+1/2'
    '-x, -y, -z'
    'x, -y-1/2, z-1/2'
_cell_length_a     13.600(2)
_cell_length_b     10.8964(19)
_cell_length_c     23.396(4)
_cell_angle_alpha     90.00
_cell_angle_beta     94.741(3)
_cell_angle_gamma     90.00
_cell_volume     3455.2(11)
_cell_formula_units_Z     4
_cell_measurement_reflns_used     2549
_cell_measurement_theta_min     2.40
_cell_measurement_theta_max     21.99
_cell_measurement_temperature     298(2)
_exptl_crystal_description     Block
_exptl_crystal_colour     red
_exptl_crystal_size_max     0.20
_exptl_crystal_size_mid     0.20
_exptl_crystal_size_min     0.10
_exptl_crystal_size_rad     ?
_exptl_crystal_density_diffrn     1.575
_exptl_crystal_density_meas     ?
_exptl_crystal_density_method     'not measured'
_exptl_crystal_F_000     1672
_exptl_absorpt_coefficient_mu     1.454
_exptl_absorpt_correction_type     multi-scan
_exptl_absorpt_process_details     '(SADABS; Bruker, 1997)'
_exptl_absorpt_correction_T_min     0.7597
_exptl_absorpt_correction_T_max     0.8682
_exptl_special_details
;
;
_diffrn_ambient_temperature     298(2)
_diffrn_radiation_type     MoK\a
_diffrn_radiation_wavelength     0.71073
_diffrn_radiation_source     'fine-focus sealed tube'
_diffrn_radiation_monochromator     graphite
_diffrn_measurement_device_type     'Bruker SMART APEX CCD area-detector'
_diffrn_measurement_method     '\f and \w'
_diffrn_detector_area_resol_mean     ?
_diffrn_reflns_number     21457
_diffrn_reflns_av_R_equivalents     0.0696
_diffrn_reflns_av_sigmaI/netI     0.1168
_diffrn_reflns_theta_min     1.50
_diffrn_reflns_theta_max     28.35
_diffrn_reflns_theta_full     25.50
_diffrn_measured_fraction_theta_max     0.950
_diffrn_measured_fraction_theta_full     1.000
_diffrn_reflns_limit_h_min     -17
_diffrn_reflns_limit_h_max     18
_diffrn_reflns_limit_k_min     -9
_diffrn_reflns_limit_k_max     14
_diffrn_reflns_limit_l_min     -31
_diffrn_reflns_limit_l_max     30
_diffrn_reflns_reduction_process     ?
_diffrn_standards_number     0
_diffrn_standards_interval_count     .
_diffrn_standards_interval_time     .
_diffrn_standards_decay_%     ?
_refine_special_details
;
Refinement of <i>F</i>\^2\^ against ALL reflections. The weighted
<i>R</i>-factor <i>wR</i> and goodness of fit <i>S</i> are based on
<i>F</i>\^2\^, conventional <i>R</i>-factors <i>R</i> are based on <i>F</i>,
with <i>F</i> set to zero for negative <i>F</i>\^2\^. The threshold expression
of <i>F</i>\^2\^ > \s(<i>F</i>\^2\^) is used only for calculating
<i>R</i>-factors(gt) <i>etc</i>. and is not relevant to the choice of
reflections for refinement. <i>R</i>-factors based on <i>F</i>\^2\^ are
statistically about twice as large as those based on <i>F</i>, and <i>R</i>-
factors based on ALL data will be even larger.
;
_reflns_number_total     8202
_reflns_number_gt     4258
_reflns_threshold_expression     I>2\s(I)
_refine_ls_structure_factor_coef     Fsqd
_refine_ls_matrix_type     full
_refine_ls_R_factor_all     0.1105
_refine_ls_R_factor_gt     0.0480
_refine_ls_wR_factor_gt     0.0649
_refine_ls_wR_factor_ref     0.0786
_refine_ls_goodness_of_fit_all     ?
_refine_ls_goodness_of_fit_ref     0.804
_refine_ls_restrained_S_all     0.804
_refine_ls_restrained_S_obs     ?
_refine_ls_number_reflns     8202
_refine_ls_number_parameters     434
_refine_ls_number_restraints     0
_refine_ls_number_constraints     ?
_refine_ls_hydrogen_treatment     constr
_refine_ls_weighting_scheme     calc
_refine_ls_weighting_details
                 'calc w=1/[\s^2^(Fo^2^)+(0.0157P)^2^] where P=(Fo^2^+2Fc^2^)/3'
_refine_ls_shift/su_max     0.001
_refine_ls_shift/su_mean     0.000
_refine_diff_density_max     0.661
_refine_diff_density_min     -0.385
_refine_ls_extinction_method     none
_refine_ls_extinction_coef     ?
_refine_ls_abs_structure_details     ?
_refine_ls_abs_structure_Flack     ?
_refine_ls_abs_structure_Rogers     ?
loop_
    _atom_type_symbol
    _atom_type_description
    _atom_type_scat_dispersion_real
    _atom_type_scat_dispersion_imag
    _atom_type_scat_source
    'C' 'C' 0.0033 0.0016
                         'International Tables Vol C Tables 4.2.6.8 and 6.1.1.4'
    'H' 'H' 0.0000 0.0000
                         'International Tables Vol C Tables 4.2.6.8 and 6.1.1.4'
    'Fe' 'Fe' 0.3463 0.8444
                         'International Tables Vol C Tables 4.2.6.8 and 6.1.1.4'
    'N' 'N' 0.0061 0.0033
                         'International Tables Vol C Tables 4.2.6.8 and 6.1.1.4'
    'O' 'O' 0.0106 0.0060
                         'International Tables Vol C Tables 4.2.6.8 and 6.1.1.4'
    'P' 'P' 0.1023 0.0942
                         'International Tables Vol C Tables 4.2.6.8 and 6.1.1.4'
    'S' 'S' 0.1246 0.1234
                         'International Tables Vol C Tables 4.2.6.8 and 6.1.1.4'
_computing_data_collection     'SMART (Bruker, 1997)'
_computing_cell_refinement     'SAINT-Plus (Bruker, 2001)'
_computing_data_reduction     'SAINT-Plus (Bruker, 2001)'
_computing_structure_solution     'SHELXS97 (Sheldrick, 2008)'
_computing_structure_refinement     'SHELXL97 (Sheldrick, 2008)'
_computing_molecular_graphics     'SHELXTL (Sheldrick, 2008)'
_computing_publication_material     'SHELXL97 (Sheldrick, 2008)'
loop_
    _atom_site_type_symbol
    _atom_site_label
    _atom_site_fract_x
    _atom_site_fract_y
    _atom_site_fract_z
    _atom_site_U_iso_or_equiv
    _atom_site_adp_type
    _atom_site_calc_flag
    _atom_site_refinement_flags
    _atom_site_occupancy
    _atom_site_disorder_assembly
    _atom_site_disorder_group
    Fe Fe1 0.20737(4) 0.18453(5) 0.30929(2) 0.03252(14) Uani d . 1 . .
    Fe Fe2 0.20176(4) 0.09491(5) 0.40808(2) 0.03988(16) Uani d . 1 . .
    Fe Fe3 0.08083(4) 0.09519(5) 0.11522(2) 0.04244(16) Uani d . 1 . .
    S S1 0.34466(7) 0.12772(9) 0.36528(4) 0.0387(2) Uani d . 1 . .
    S S2 0.15575(7) -0.00994(9) 0.32718(4) 0.0382(2) Uani d . 1 . .
    P P1 0.26239(7) 0.19707(9) 0.22109(4) 0.0316(2) Uani d . 1 . .
    O O1 0.2115(2) -0.1033(3) 0.49363(13) 0.0791(11) Uani d . 1 . .
    O O2 0.2652(3) 0.3021(3) 0.48103(14) 0.1006(13) Uani d . 1 . .
    O O3 -0.0037(2) 0.1481(3) 0.42412(14) 0.0962(12) Uani d . 1 . .
    O O4 0.2502(2) 0.4345(2) 0.34576(12) 0.0634(9) Uani d . 1 . .
    O O5 0.0021(2) 0.2479(3) 0.27912(12) 0.0661(9) Uani d . 1 . .
    N N1 0.3407(2) -0.1259(3) 0.34951(12) 0.0409(8) Uani d . 1 . .
    C C1 0.4517(4) -0.3802(4) 0.56016(18) 0.0874(16) Uani d . 1 . .
    H H1A 0.4496 -0.4671 0.5535 0.131 Uiso calc R 1 . .
    H H1B 0.4066 -0.3592 0.5881 0.131 Uiso calc R 1 . .
    H H1C 0.5173 -0.3566 0.5741 0.131 Uiso calc R 1 . .
    C C2 0.4224(3) -0.3132(4) 0.50438(17) 0.0536(11) Uani d . 1 . .
    C C3 0.3533(3) -0.3595(4) 0.46376(18) 0.0529(11) Uani d . 1 . .
    H H3 0.3241 -0.4348 0.4706 0.063 Uiso calc R 1 . .
    C C4 0.3255(3) -0.2992(4) 0.41345(16) 0.0459(10) Uani d . 1 . .
    H H4 0.2792 -0.3346 0.3870 0.055 Uiso calc R 1 . .
    C C5 0.3662(3) -0.1853(4) 0.40172(16) 0.0394(9) Uani d . 1 . .
    C C6 0.4364(3) -0.1384(4) 0.44210(17) 0.0485(11) Uani d . 1 . .
    H H6 0.4658 -0.0634 0.4353 0.058 Uiso calc R 1 . .
    C C7 0.4635(3) -0.2009(4) 0.49226(17) 0.0579(12) Uani d . 1 . .
    H H7 0.5107 -0.1667 0.5186 0.069 Uiso calc R 1 . .
    C C8 0.2455(3) -0.1362(3) 0.31877(16) 0.0479(11) Uani d . 1 . .
    H H8A 0.2156 -0.2121 0.3304 0.057 Uiso calc R 1 . .
    H H8B 0.2551 -0.1436 0.2783 0.057 Uiso calc R 1 . .
    C C9 0.3917(3) -0.0175(3) 0.33541(15) 0.0448(10) Uani d . 1 . .
    H H9A 0.3883 -0.0103 0.2940 0.054 Uiso calc R 1 . .
    H H9B 0.4606 -0.0266 0.3490 0.054 Uiso calc R 1 . .
    C C10 0.2131(3) -0.0291(4) 0.45986(18) 0.0539(12) Uani d . 1 . .
    C C11 0.2391(3) 0.2194(4) 0.45270(18) 0.0651(14) Uani d . 1 . .
    C C12 0.0758(3) 0.1262(4) 0.41723(17) 0.0561(12) Uani d . 1 . .
    C C13 0.2339(3) 0.3362(4) 0.32971(15) 0.0385(10) Uani d . 1 . .
    C C14 0.0838(3) 0.2218(3) 0.28947(16) 0.0431(10) Uani d . 1 . .
    C C15 0.0207(4) 0.2515(5) 0.0789(2) 0.0749(15) Uani d . 1 . .
    H H15 0.0568 0.3196 0.0630 0.090 Uiso d R 1 . .
    C C16 -0.0165(4) 0.1463(5) 0.0488(2) 0.0738(15) Uani d . 1 . .
    H H16 -0.0101 0.1287 0.0081 0.089 Uiso d R 1 . .
    C C17 -0.0633(3) 0.0727(5) 0.0861(2) 0.0736(15) Uani d . 1 . .
    H H17 -0.0958 -0.0058 0.0766 0.088 Uiso d R 1 . .
    C C18 -0.0557(3) 0.1293(5) 0.1406(2) 0.0686(14) Uani d . 1 . .
    H H18 -0.0826 0.0979 0.1754 0.082 Uiso d R 1 . .
    C C19 -0.0044(3) 0.2407(4) 0.1355(2) 0.0662(14) Uani d . 1 . .
    H H19 0.0115 0.2999 0.1664 0.079 Uiso d R 1 . .
    C C20 0.1400(3) -0.0774(4) 0.12177(17) 0.0518(11) Uani d . 1 . .
    H H20 0.1039 -0.1546 0.1152 0.062 Uiso d R 1 . .
    C C21 0.1848(3) -0.0097(4) 0.08032(18) 0.0551(12) Uani d . 1 . .
    H H21 0.1854 -0.0312 0.0397 0.066 Uiso d R 1 . .
    C C22 0.2278(3) 0.0960(4) 0.10657(15) 0.0440(10) Uani d . 1 . .
    H H22 0.2638 0.1598 0.0874 0.053 Uiso d R 1 . .
    C C23 0.2103(2) 0.0944(3) 0.16603(14) 0.0331(9) Uani d . 1 . .
    C C24 0.1549(3) -0.0139(3) 0.17502(16) 0.0429(10) Uani d . 1 . .
    H H24 0.1310 -0.0401 0.2115 0.051 Uiso d R 1 . .
    C C25 0.3951(2) 0.1685(3) 0.22119(14) 0.0303(8) Uani d . 1 . .
    C C26 0.4591(3) 0.2380(3) 0.25719(15) 0.0380(9) Uani d . 1 . .
    H H26 0.4338 0.2998 0.2791 0.046 Uiso calc R 1 . .
    C C27 0.5593(3) 0.2175(4) 0.26120(16) 0.0471(11) Uani d . 1 . .
    H H27 0.6011 0.2650 0.2857 0.056 Uiso calc R 1 . .
    C C28 0.5975(3) 0.1257(4) 0.22858(17) 0.0483(11) Uani d . 1 . .
    H H28 0.6650 0.1103 0.2315 0.058 Uiso calc R 1 . .
    C C29 0.5357(3) 0.0582(3) 0.19212(16) 0.0455(11) Uani d . 1 . .
    H H29 0.5618 -0.0015 0.1693 0.055 Uiso calc R 1 . .
    C C30 0.4351(3) 0.0770(3) 0.18864(15) 0.0370(9) Uani d . 1 . .
    H H30 0.3937 0.0283 0.1645 0.044 Uiso calc R 1 . .
    C C31 0.2548(3) 0.3488(3) 0.18691(15) 0.0343(9) Uani d . 1 . .
    C C32 0.3189(3) 0.3814(3) 0.14616(16) 0.0477(11) Uani d . 1 . .
    H H32 0.3677 0.3266 0.1371 0.057 Uiso calc R 1 . .
    C C33 0.3115(3) 0.4942(4) 0.11883(17) 0.0577(12) Uani d . 1 . .
    H H33 0.3544 0.5141 0.0913 0.069 Uiso calc R 1 . .
    C C34 0.2412(3) 0.5761(4) 0.13229(18) 0.0591(12) Uani d . 1 . .
    H H34 0.2364 0.6519 0.1140 0.071 Uiso calc R 1 . .
    C C35 0.1777(3) 0.5472(4) 0.17249(18) 0.0547(12) Uani d . 1 . .
    H H35 0.1301 0.6034 0.1817 0.066 Uiso calc R 1 . .
    C C36 0.1843(3) 0.4339(3) 0.19954(15) 0.0427(10) Uani d . 1 . .
    H H36 0.1405 0.4148 0.2267 0.051 Uiso calc R 1 . .
loop_
    _atom_site_aniso_label
    _atom_site_aniso_U_11
    _atom_site_aniso_U_22
    _atom_site_aniso_U_33
    _atom_site_aniso_U_12
    _atom_site_aniso_U_13
    _atom_site_aniso_U_23
    Fe1 0.0317(3) 0.0340(3) 0.0323(3) -0.0013(3) 0.0052(2) -0.0022(2)
    Fe2 0.0415(4) 0.0483(4) 0.0305(3) -0.0029(3) 0.0065(3) -0.0030(3)
    Fe3 0.0349(3) 0.0523(4) 0.0393(3) 0.0000(3) -0.0020(3) -0.0046(3)
    S1 0.0357(6) 0.0427(6) 0.0374(6) -0.0044(5) 0.0019(5) 0.0000(5)
    S2 0.0405(6) 0.0395(6) 0.0343(6) -0.0058(5) 0.0014(5) 0.0002(4)
    P1 0.0296(5) 0.0336(6) 0.0319(6) 0.0006(5) 0.0038(4) -0.0019(4)
    O1 0.103(3) 0.087(3) 0.051(2) 0.012(2) 0.0248(19) 0.0228(18)
    O2 0.138(3) 0.099(3) 0.067(3) -0.033(3) 0.026(2) -0.042(2)
    O3 0.055(2) 0.151(4) 0.084(3) 0.020(2) 0.018(2) -0.018(2)
    O4 0.067(2) 0.046(2) 0.079(2) -0.0107(16) 0.0131(17) -0.0186(16)
    O5 0.0356(18) 0.080(2) 0.083(2) 0.0090(16) 0.0092(17) 0.0150(17)
    N1 0.049(2) 0.038(2) 0.036(2) 0.0013(16) 0.0032(17) 0.0055(15)
    C1 0.098(4) 0.094(4) 0.067(4) -0.003(3) -0.013(3) 0.034(3)
    C2 0.056(3) 0.057(3) 0.047(3) 0.001(2) 0.002(2) 0.018(2)
    C3 0.055(3) 0.047(3) 0.058(3) -0.009(2) 0.010(2) 0.012(2)
    C4 0.049(3) 0.044(3) 0.043(3) -0.006(2) -0.002(2) -0.001(2)
    C5 0.041(2) 0.040(3) 0.037(2) 0.004(2) 0.0059(19) 0.0015(19)
    C6 0.042(3) 0.049(3) 0.054(3) -0.007(2) -0.001(2) 0.014(2)
    C7 0.050(3) 0.062(3) 0.059(3) -0.004(2) -0.011(2) 0.008(2)
    C8 0.063(3) 0.035(3) 0.044(3) 0.001(2) -0.006(2) -0.0051(19)
    C9 0.044(2) 0.046(3) 0.046(3) 0.012(2) 0.014(2) 0.009(2)
    C10 0.045(3) 0.080(4) 0.039(3) 0.002(2) 0.016(2) -0.006(2)
    C11 0.072(3) 0.083(4) 0.043(3) -0.010(3) 0.022(3) -0.013(3)
    C12 0.056(3) 0.074(3) 0.039(3) 0.002(3) 0.005(2) -0.006(2)
    C13 0.032(2) 0.044(3) 0.040(2) 0.004(2) 0.0056(18) -0.004(2)
    C14 0.045(3) 0.037(3) 0.050(3) -0.006(2) 0.012(2) 0.0042(19)
    C15 0.073(4) 0.067(4) 0.082(4) 0.013(3) -0.011(3) 0.016(3)
    C16 0.065(4) 0.094(5) 0.058(3) 0.017(3) -0.021(3) -0.009(3)
    C17 0.038(3) 0.087(4) 0.093(4) -0.001(3) -0.016(3) -0.020(3)
    C18 0.035(3) 0.098(4) 0.073(4) 0.004(3) 0.005(2) -0.013(3)
    C19 0.045(3) 0.071(4) 0.080(4) 0.020(3) -0.012(3) -0.021(3)
    C20 0.055(3) 0.042(3) 0.056(3) -0.001(2) -0.011(2) -0.013(2)
    C21 0.047(3) 0.076(3) 0.042(3) 0.003(2) 0.002(2) -0.024(2)
    C22 0.038(2) 0.058(3) 0.036(2) -0.005(2) 0.0070(19) -0.006(2)
    C23 0.030(2) 0.037(2) 0.032(2) 0.0003(18) 0.0013(17) -0.0005(18)
    C24 0.046(3) 0.045(3) 0.036(2) -0.002(2) -0.001(2) -0.0014(19)
    C25 0.030(2) 0.032(2) 0.030(2) 0.0019(17) 0.0070(17) 0.0068(16)
    C26 0.037(2) 0.036(2) 0.042(2) -0.0003(19) 0.010(2) -0.0054(18)
    C27 0.036(2) 0.052(3) 0.052(3) -0.010(2) -0.003(2) 0.001(2)
    C28 0.025(2) 0.059(3) 0.061(3) 0.006(2) 0.004(2) 0.009(2)
    C29 0.039(3) 0.046(3) 0.053(3) 0.012(2) 0.015(2) 0.000(2)
    C30 0.037(2) 0.036(2) 0.038(2) 0.0036(18) 0.0033(18) 0.0005(18)
    C31 0.032(2) 0.035(2) 0.036(2) 0.0001(17) 0.0041(18) 0.0048(17)
    C32 0.042(3) 0.049(3) 0.053(3) 0.013(2) 0.007(2) 0.014(2)
    C33 0.053(3) 0.065(3) 0.057(3) 0.006(3) 0.014(2) 0.027(2)
    C34 0.060(3) 0.050(3) 0.067(3) 0.008(2) -0.001(3) 0.023(2)
    C35 0.054(3) 0.045(3) 0.065(3) 0.021(2) 0.004(2) 0.009(2)
    C36 0.036(2) 0.050(3) 0.043(2) 0.008(2) 0.0061(19) 0.001(2)
_geom_special_details
;
All e.s.d.'s (except the e.s.d. in the dihedral angle between two l.s. planes)
are estimated using the full covariance matrix. The cell e.s.d.'s are taken
into account individually in the estimation of e.s.d.'s in distances, angles
and torsion angles; correlations between e.s.d.'s in cell parameters are only
used when they are defined by crystal symmetry. An approximate (isotropic)
treatment of cell e.s.d.'s is used for estimating e.s.d.'s involving l.s.
planes.
;
loop_
    _geom_bond_atom_site_label_1
    _geom_bond_atom_site_label_2
    _geom_bond_site_symmetry_2
    _geom_bond_distance
    _geom_bond_publ_flag
    Fe1 C13 . 1.750(4) y
    Fe1 C14 . 1.754(4) ?
    Fe1 P1 . 2.2565(10) y
    Fe1 S1 . 2.2762(11) y
    Fe1 S2 . 2.2818(11) y
    Fe1 Fe2 . 2.5160(8) y
    Fe2 C11 . 1.761(5) y
    Fe2 C12 . 1.777(5) y
    Fe2 C10 . 1.813(5) y
    Fe2 S2 . 2.2546(11) y
    Fe2 S1 . 2.2867(11) y
    Fe3 C22 . 2.025(4) ?
    Fe3 C18 . 2.030(4) ?
    Fe3 C16 . 2.034(4) ?
    Fe3 C17 . 2.036(4) ?
    Fe3 C24 . 2.038(4) ?
    Fe3 C21 . 2.040(4) ?
    Fe3 C23 . 2.041(3) ?
    Fe3 C19 . 2.043(4) ?
    Fe3 C15 . 2.044(4) ?
    Fe3 C20 . 2.047(4) ?
    S1 C9 . 1.864(3) ?
    S2 C8 . 1.860(4) ?
    P1 C23 . 1.806(3) ?
    P1 C25 . 1.832(3) ?
    P1 C31 . 1.836(3) ?
    O1 C10 . 1.132(4) ?
    O2 C11 . 1.157(4) ?
    O3 C12 . 1.132(4) ?
    O4 C13 . 1.151(4) ?
    O5 C14 . 1.153(4) ?
    N1 C5 . 1.400(4) ?
    N1 C9 . 1.421(4) ?
    N1 C8 . 1.433(4) ?
    C1 C2 . 1.519(5) ?
    C1 H1A . 0.96 ?
    C1 H1B . 0.96 ?
    C1 H1C . 0.96 ?
    C2 C3 . 1.376(5) ?
    C2 C7 . 1.385(5) ?
    C3 C4 . 1.374(5) ?
    C3 H3 . 0.93 ?
    C4 C5 . 1.396(5) ?
    C4 H4 . 0.93 ?
    C5 C6 . 1.384(5) ?
    C6 C7 . 1.381(5) ?
    C6 H6 . 0.93 ?
    C7 H7 . 0.93 ?
    C8 H8A . 0.97 ?
    C8 H8B . 0.97 ?
    C9 H9A . 0.97 ?
    C9 H9B . 0.97 ?
    C15 C19 . 1.399(5) ?
    C15 C16 . 1.417(6) ?
    C15 H15 . 0.98 ?
    C16 C17 . 1.379(6) ?
    C16 H16 . 0.98 ?
    C17 C18 . 1.413(6) ?
    C17 H17 . 0.98 ?
    C18 C19 . 1.410(5) ?
    C18 H18 . 0.98 ?
    C19 H19 . 0.98 ?
    C20 C21 . 1.398(5) ?
    C20 C24 . 1.425(5) ?
    C20 H20 . 0.98 ?
    C21 C22 . 1.409(5) ?
    C21 H21 . 0.98 ?
    C22 C23 . 1.431(4) ?
    C22 H22 . 0.98 ?
    C23 C24 . 1.425(4) ?
    C24 H24 . 0.98 ?
    C25 C26 . 1.385(4) ?
    C25 C30 . 1.392(4) ?
    C26 C27 . 1.376(5) ?
    C26 H26 . 0.93 ?
    C27 C28 . 1.385(5) ?
    C27 H27 . 0.93 ?
    C28 C29 . 1.363(5) ?
    C28 H28 . 0.93 ?
    C29 C30 . 1.380(5) ?
    C29 H29 . 0.93 ?
    C30 H30 . 0.93 ?
    C31 C36 . 1.382(4) ?
    C31 C32 . 1.391(4) ?
    C32 C33 . 1.386(5) ?
    C32 H32 . 0.93 ?
    C33 C34 . 1.363(5) ?
    C33 H33 . 0.93 ?
    C34 C35 . 1.364(5) ?
    C34 H34 . 0.93 ?
    C35 C36 . 1.386(4) ?
    C35 H35 . 0.93 ?
    C36 H36 . 0.93 ?
loop_
    _geom_angle_atom_site_label_1
    _geom_angle_atom_site_label_2
    _geom_angle_atom_site_label_3
    _geom_angle_site_symmetry_1
    _geom_angle_site_symmetry_3
    _geom_angle
    _geom_angle_publ_flag
    C13 Fe1 C14 . . 91.41(17) ?
    C13 Fe1 P1 . . 96.67(12) ?
    C14 Fe1 P1 . . 97.31(12) ?
    C13 Fe1 S1 . . 87.66(12) ?
    C14 Fe1 S1 . . 159.67(12) ?
    P1 Fe1 S1 . . 102.97(4) ?
    C13 Fe1 S2 . . 152.46(12) ?
    C14 Fe1 S2 . . 87.77(12) ?
    P1 Fe1 S2 . . 110.75(4) ?
    S1 Fe1 S2 . . 83.80(4) ?
    C13 Fe1 Fe2 . . 97.87(12) ?
    C14 Fe1 Fe2 . . 103.39(12) ?
    P1 Fe1 Fe2 . . 154.30(4) ?
    S1 Fe1 Fe2 . . 56.73(3) ?
    S2 Fe1 Fe2 . . 55.80(3) ?
    C11 Fe2 C12 . . 90.8(2) ?
    C11 Fe2 C10 . . 100.0(2) ?
    C12 Fe2 C10 . . 95.26(18) ?
    C11 Fe2 S2 . . 159.16(15) ?
    C12 Fe2 S2 . . 89.71(14) ?
    C10 Fe2 S2 . . 100.70(14) ?
    C11 Fe2 S1 . . 85.74(13) ?
    C12 Fe2 S1 . . 152.32(14) ?
    C10 Fe2 S1 . . 112.39(13) ?
    S2 Fe2 S1 . . 84.18(4) ?
    C11 Fe2 Fe1 . . 102.51(14) ?
    C12 Fe2 Fe1 . . 97.99(13) ?
    C10 Fe2 Fe1 . . 153.62(13) ?
    S2 Fe2 Fe1 . . 56.83(3) ?
    S1 Fe2 Fe1 . . 56.34(3) ?
    C22 Fe3 C18 . . 164.24(18) ?
    C22 Fe3 C16 . . 120.53(19) ?
    C18 Fe3 C16 . . 67.69(19) ?
    C22 Fe3 C17 . . 153.86(18) ?
    C18 Fe3 C17 . . 40.67(16) ?
    C16 Fe3 C17 . . 39.61(17) ?
    C22 Fe3 C24 . . 68.59(15) ?
    C18 Fe3 C24 . . 108.54(17) ?
    C16 Fe3 C24 . . 159.7(2) ?
    C17 Fe3 C24 . . 124.54(19) ?
    C22 Fe3 C21 . . 40.55(13) ?
    C18 Fe3 C21 . . 154.22(19) ?
    C16 Fe3 C21 . . 106.06(18) ?
    C17 Fe3 C21 . . 118.59(18) ?
    C24 Fe3 C21 . . 68.17(16) ?
    C22 Fe3 C23 . . 41.20(12) ?
    C18 Fe3 C23 . . 126.57(17) ?
    C16 Fe3 C23 . . 157.2(2) ?
    C17 Fe3 C23 . . 162.63(19) ?
    C24 Fe3 C23 . . 40.89(12) ?
    C21 Fe3 C23 . . 68.77(14) ?
    C22 Fe3 C19 . . 127.14(18) ?
    C18 Fe3 C19 . . 40.50(15) ?
    C16 Fe3 C19 . . 67.59(18) ?
    C17 Fe3 C19 . . 67.78(18) ?
    C24 Fe3 C19 . . 123.45(18) ?
    C21 Fe3 C19 . . 162.4(2) ?
    C23 Fe3 C19 . . 110.29(16) ?
    C22 Fe3 C15 . . 108.63(18) ?
    C18 Fe3 C15 . . 67.97(19) ?
    C16 Fe3 C15 . . 40.67(16) ?
    C17 Fe3 C15 . . 67.7(2) ?
    C24 Fe3 C15 . . 158.38(19) ?
    C21 Fe3 C15 . . 124.6(2) ?
    C23 Fe3 C15 . . 122.80(18) ?
    C19 Fe3 C15 . . 40.03(16) ?
    C22 Fe3 C20 . . 68.06(16) ?
    C18 Fe3 C20 . . 120.63(19) ?
    C16 Fe3 C20 . . 122.40(18) ?
    C17 Fe3 C20 . . 106.01(18) ?
    C24 Fe3 C20 . . 40.84(13) ?
    C21 Fe3 C20 . . 40.00(14) ?
    C23 Fe3 C20 . . 68.76(14) ?
    C19 Fe3 C20 . . 157.4(2) ?
    C15 Fe3 C20 . . 159.8(2) ?
    C9 S1 Fe1 . . 107.79(13) ?
    C9 S1 Fe2 . . 111.20(12) ?
    Fe1 S1 Fe2 . . 66.93(3) ?
    C8 S2 Fe2 . . 108.94(12) ?
    C8 S2 Fe1 . . 116.93(13) ?
    Fe2 S2 Fe1 . . 67.37(3) ?
    C23 P1 C25 . . 102.96(16) ?
    C23 P1 C31 . . 104.03(16) ?
    C25 P1 C31 . . 100.01(15) ?
    C23 P1 Fe1 . . 118.32(12) ?
    C25 P1 Fe1 . . 112.95(11) ?
    C31 P1 Fe1 . . 116.22(12) ?
    C5 N1 C9 . . 119.7(3) ?
    C5 N1 C8 . . 123.4(3) ?
    C9 N1 C8 . . 112.7(3) ?
    C2 C1 H1A . . 109.5 ?
    C2 C1 H1B . . 109.5 ?
    H1A C1 H1B . . 109.5 ?
    C2 C1 H1C . . 109.5 ?
    H1A C1 H1C . . 109.5 ?
    H1B C1 H1C . . 109.5 ?
    C3 C2 C7 . . 116.6(4) ?
    C3 C2 C1 . . 122.2(4) ?
    C7 C2 C1 . . 121.2(4) ?
    C4 C3 C2 . . 122.7(4) ?
    C4 C3 H3 . . 118.7 ?
    C2 C3 H3 . . 118.7 ?
    C3 C4 C5 . . 120.6(4) ?
    C3 C4 H4 . . 119.7 ?
    C5 C4 H4 . . 119.7 ?
    C6 C5 C4 . . 117.1(4) ?
    C6 C5 N1 . . 122.2(4) ?
    C4 C5 N1 . . 120.6(4) ?
    C7 C6 C5 . . 121.3(4) ?
    C7 C6 H6 . . 119.4 ?
    C5 C6 H6 . . 119.4 ?
    C6 C7 C2 . . 121.7(4) ?
    C6 C7 H7 . . 119.1 ?
    C2 C7 H7 . . 119.1 ?
    N1 C8 S2 . . 117.6(2) ?
    N1 C8 H8A . . 107.9 ?
    S2 C8 H8A . . 107.9 ?
    N1 C8 H8B . . 107.9 ?
    S2 C8 H8B . . 107.9 ?
    H8A C8 H8B . . 107.2 ?
    N1 C9 S1 . . 115.4(2) ?
    N1 C9 H9A . . 108.4 ?
    S1 C9 H9A . . 108.4 ?
    N1 C9 H9B . . 108.4 ?
    S1 C9 H9B . . 108.4 ?
    H9A C9 H9B . . 107.5 ?
    O1 C10 Fe2 . . 173.4(4) ?
    O2 C11 Fe2 . . 178.3(4) ?
    O3 C12 Fe2 . . 178.3(4) ?
    O4 C13 Fe1 . . 176.7(3) ?
    O5 C14 Fe1 . . 176.7(4) ?
    C19 C15 C16 . . 107.3(5) ?
    C19 C15 Fe3 . . 69.9(3) ?
    C16 C15 Fe3 . . 69.3(3) ?
    C19 C15 H15 . . 126.3 ?
    C16 C15 H15 . . 126.4 ?
    Fe3 C15 H15 . . 126.4 ?
    C17 C16 C15 . . 108.7(5) ?
    C17 C16 Fe3 . . 70.3(3) ?
    C15 C16 Fe3 . . 70.0(3) ?
    C17 C16 H16 . . 125.6 ?
    C15 C16 H16 . . 125.7 ?
    Fe3 C16 H16 . . 125.6 ?
    C16 C17 C18 . . 108.3(5) ?
    C16 C17 Fe3 . . 70.1(3) ?
    C18 C17 Fe3 . . 69.5(2) ?
    C16 C17 H17 . . 126.0 ?
    C18 C17 H17 . . 125.7 ?
    Fe3 C17 H17 . . 125.8 ?
    C19 C18 C17 . . 107.4(4) ?
    C19 C18 Fe3 . . 70.2(2) ?
    C17 C18 Fe3 . . 69.9(2) ?
    C19 C18 H18 . . 126.3 ?
    C17 C18 H18 . . 126.3 ?
    Fe3 C18 H18 . . 126.3 ?
    C15 C19 C18 . . 108.4(4) ?
    C15 C19 Fe3 . . 70.0(2) ?
    C18 C19 Fe3 . . 69.3(2) ?
    C15 C19 H19 . . 125.9 ?
    C18 C19 H19 . . 125.8 ?
    Fe3 C19 H19 . . 126.0 ?
    C21 C20 C24 . . 108.1(4) ?
    C21 C20 Fe3 . . 69.8(2) ?
    C24 C20 Fe3 . . 69.3(2) ?
    C21 C20 H20 . . 125.8 ?
    C24 C20 H20 . . 126.0 ?
    Fe3 C20 H20 . . 126.1 ?
    C20 C21 C22 . . 108.5(4) ?
    C20 C21 Fe3 . . 70.2(2) ?
    C22 C21 Fe3 . . 69.1(2) ?
    C20 C21 H21 . . 125.9 ?
    C22 C21 H21 . . 125.6 ?
    Fe3 C21 H21 . . 125.7 ?
    C21 C22 C23 . . 108.5(3) ?
    C21 C22 Fe3 . . 70.3(2) ?
    C23 C22 Fe3 . . 70.00(19) ?
    C21 C22 H22 . . 125.9 ?
    C23 C22 H22 . . 125.6 ?
    Fe3 C22 H22 . . 125.7 ?
    C24 C23 C22 . . 106.6(3) ?
    C24 C23 P1 . . 126.1(3) ?
    C22 C23 P1 . . 126.8(3) ?
    C24 C23 Fe3 . . 69.4(2) ?
    C22 C23 Fe3 . . 68.8(2) ?
    P1 C23 Fe3 . . 132.96(18) ?
    C23 C24 C20 . . 108.2(3) ?
    C23 C24 Fe3 . . 69.7(2) ?
    C20 C24 Fe3 . . 69.9(2) ?
    C23 C24 H24 . . 125.9 ?
    C20 C24 H24 . . 125.9 ?
    Fe3 C24 H24 . . 125.9 ?
    C26 C25 C30 . . 118.0(3) ?
    C26 C25 P1 . . 118.5(3) ?
    C30 C25 P1 . . 123.4(3) ?
    C27 C26 C25 . . 121.5(3) ?
    C27 C26 H26 . . 119.3 ?
    C25 C26 H26 . . 119.3 ?
    C26 C27 C28 . . 119.6(4) ?
    C26 C27 H27 . . 120.2 ?
    C28 C27 H27 . . 120.2 ?
    C29 C28 C27 . . 119.7(4) ?
    C29 C28 H28 . . 120.2 ?
    C27 C28 H28 . . 120.2 ?
    C28 C29 C30 . . 120.9(4) ?
    C28 C29 H29 . . 119.5 ?
    C30 C29 H29 . . 119.5 ?
    C29 C30 C25 . . 120.3(4) ?
    C29 C30 H30 . . 119.9 ?
    C25 C30 H30 . . 119.9 ?
    C36 C31 C32 . . 117.4(3) ?
    C36 C31 P1 . . 121.7(3) ?
    C32 C31 P1 . . 120.8(3) ?
    C33 C32 C31 . . 121.1(4) ?
    C33 C32 H32 . . 119.4 ?
    C31 C32 H32 . . 119.4 ?
    C34 C33 C32 . . 120.0(4) ?
    C34 C33 H33 . . 120.0 ?
    C32 C33 H33 . . 120.0 ?
    C33 C34 C35 . . 120.3(4) ?
    C33 C34 H34 . . 119.9 ?
    C35 C34 H34 . . 119.9 ?
    C34 C35 C36 . . 120.0(4) ?
    C34 C35 H35 . . 120.0 ?
    C36 C35 H35 . . 120.0 ?
    C31 C36 C35 . . 121.3(4) ?
    C31 C36 H36 . . 119.4 ?
    C35 C36 H36 . . 119.4 ?
loop_
    _geom_torsion_atom_site_label_1
    _geom_torsion_atom_site_label_2
    _geom_torsion_atom_site_label_3
    _geom_torsion_atom_site_label_4
    _geom_torsion_site_symmetry_1
    _geom_torsion_site_symmetry_2
    _geom_torsion_site_symmetry_3
    _geom_torsion_site_symmetry_4
    _geom_torsion
    _geom_torsion_publ_flag
    C13 Fe1 Fe2 C11 . . . . -5.79(19) ?
    C14 Fe1 Fe2 C11 . . . . -99.1(2) ?
    P1 Fe1 Fe2 C11 . . . . 118.10(17) ?
    S1 Fe1 Fe2 C11 . . . . 76.16(16) ?
    S2 Fe1 Fe2 C11 . . . . -177.00(16) ?
    C13 Fe1 Fe2 C12 . . . . 86.84(18) ?
    C14 Fe1 Fe2 C12 . . . . -6.51(19) ?
    P1 Fe1 Fe2 C12 . . . . -149.28(16) ?
    S1 Fe1 Fe2 C12 . . . . 168.78(14) ?
    S2 Fe1 Fe2 C12 . . . . -84.38(14) ?
    C13 Fe1 Fe2 C10 . . . . -153.7(3) ?
    C14 Fe1 Fe2 C10 . . . . 112.9(3) ?
    P1 Fe1 Fe2 C10 . . . . -29.8(3) ?
    S1 Fe1 Fe2 C10 . . . . -71.8(3) ?
    S2 Fe1 Fe2 C10 . . . . 35.1(3) ?
    C13 Fe1 Fe2 S2 . . . . 171.21(12) ?
    C14 Fe1 Fe2 S2 . . . . 77.86(13) ?
    P1 Fe1 Fe2 S2 . . . . -64.90(8) ?
    S1 Fe1 Fe2 S2 . . . . -106.84(4) ?
    C13 Fe1 Fe2 S1 . . . . -81.95(12) ?
    C14 Fe1 Fe2 S1 . . . . -175.30(13) ?
    P1 Fe1 Fe2 S1 . . . . 41.94(8) ?
    S2 Fe1 Fe2 S1 . . . . 106.84(4) ?
    C13 Fe1 S1 C9 . . . . -152.98(16) ?
    C14 Fe1 S1 C9 . . . . 119.3(4) ?
    P1 Fe1 S1 C9 . . . . -56.67(12) ?
    S2 Fe1 S1 C9 . . . . 53.25(12) ?
    Fe2 Fe1 S1 C9 . . . . 106.02(12) ?
    C13 Fe1 S1 Fe2 . . . . 101.00(11) ?
    C14 Fe1 S1 Fe2 . . . . 13.3(4) ?
    P1 Fe1 S1 Fe2 . . . . -162.70(4) ?
    S2 Fe1 S1 Fe2 . . . . -52.78(3) ?
    C11 Fe2 S1 C9 . . . . 150.9(2) ?
    C12 Fe2 S1 C9 . . . . -125.5(3) ?
    C10 Fe2 S1 C9 . . . . 51.8(2) ?
    S2 Fe2 S1 C9 . . . . -47.37(13) ?
    Fe1 Fe2 S1 C9 . . . . -101.01(13) ?
    C11 Fe2 S1 Fe1 . . . . -108.09(16) ?
    C12 Fe2 S1 Fe1 . . . . -24.5(3) ?
    C10 Fe2 S1 Fe1 . . . . 152.84(15) ?
    S2 Fe2 S1 Fe1 . . . . 53.64(3) ?
    C11 Fe2 S2 C8 . . . . 120.3(4) ?
    C12 Fe2 S2 C8 . . . . -148.17(19) ?
    C10 Fe2 S2 C8 . . . . -52.87(18) ?
    S1 Fe2 S2 C8 . . . . 58.87(13) ?
    Fe1 Fe2 S2 C8 . . . . 112.07(13) ?
    C11 Fe2 S2 Fe1 . . . . 8.2(4) ?
    C12 Fe2 S2 Fe1 . . . . 99.76(14) ?
    C10 Fe2 S2 Fe1 . . . . -164.94(13) ?
    S1 Fe2 S2 Fe1 . . . . -53.20(3) ?
    C13 Fe1 S2 C8 . . . . -119.6(3) ?
    C14 Fe1 S2 C8 . . . . 151.61(18) ?
    P1 Fe1 S2 C8 . . . . 54.64(14) ?
    S1 Fe1 S2 C8 . . . . -46.91(14) ?
    Fe2 Fe1 S2 C8 . . . . -100.52(14) ?
    C13 Fe1 S2 Fe2 . . . . -19.1(3) ?
    C14 Fe1 S2 Fe2 . . . . -107.87(12) ?
    P1 Fe1 S2 Fe2 . . . . 155.17(4) ?
    S1 Fe1 S2 Fe2 . . . . 53.61(3) ?
    C13 Fe1 P1 C23 . . . . -153.80(18) ?
    C14 Fe1 P1 C23 . . . . -61.51(18) ?
    S1 Fe1 P1 C23 . . . . 117.07(13) ?
    S2 Fe1 P1 C23 . . . . 28.86(14) ?
    Fe2 Fe1 P1 C23 . . . . 82.08(15) ?
    C13 Fe1 P1 C25 . . . . 85.87(17) ?
    C14 Fe1 P1 C25 . . . . 178.16(17) ?
    S1 Fe1 P1 C25 . . . . -3.25(13) ?
    S2 Fe1 P1 C25 . . . . -91.46(13) ?
    Fe2 Fe1 P1 C25 . . . . -38.24(16) ?
    C13 Fe1 P1 C31 . . . . -28.89(18) ?
    C14 Fe1 P1 C31 . . . . 63.40(18) ?
    S1 Fe1 P1 C31 . . . . -118.01(13) ?
    S2 Fe1 P1 C31 . . . . 153.78(13) ?
    Fe2 Fe1 P1 C31 . . . . -153.00(13) ?
    C7 C2 C3 C4 . . . . 0.1(6) ?
    C1 C2 C3 C4 . . . . 179.4(4) ?
    C2 C3 C4 C5 . . . . -0.9(6) ?
    C3 C4 C5 C6 . . . . 1.4(5) ?
    C3 C4 C5 N1 . . . . 177.6(3) ?
    C9 N1 C5 C6 . . . . 3.7(5) ?
    C8 N1 C5 C6 . . . . -151.7(3) ?
    C9 N1 C5 C4 . . . . -172.3(3) ?
    C8 N1 C5 C4 . . . . 32.3(5) ?
    C4 C5 C6 C7 . . . . -1.1(6) ?
    N1 C5 C6 C7 . . . . -177.2(3) ?
    C5 C6 C7 C2 . . . . 0.3(6) ?
    C3 C2 C7 C6 . . . . 0.2(6) ?
    C1 C2 C7 C6 . . . . -179.0(4) ?
    C5 N1 C8 S2 . . . . 98.7(4) ?
    C9 N1 C8 S2 . . . . -58.1(4) ?
    Fe2 S2 C8 N1 . . . . -20.0(3) ?
    Fe1 S2 C8 N1 . . . . 53.6(3) ?
    C5 N1 C9 S1 . . . . -84.2(4) ?
    C8 N1 C9 S1 . . . . 73.6(3) ?
    Fe1 S1 C9 N1 . . . . -79.0(3) ?
    Fe2 S1 C9 N1 . . . . -7.5(3) ?
    C22 Fe3 C15 C19 . . . . -126.1(3) ?
    C18 Fe3 C15 C19 . . . . 37.5(3) ?
    C16 Fe3 C15 C19 . . . . 118.4(4) ?
    C17 Fe3 C15 C19 . . . . 81.6(3) ?
    C24 Fe3 C15 C19 . . . . -47.4(6) ?
    C21 Fe3 C15 C19 . . . . -168.2(3) ?
    C23 Fe3 C15 C19 . . . . -82.8(3) ?
    C20 Fe3 C15 C19 . . . . 157.0(5) ?
    C22 Fe3 C15 C16 . . . . 115.5(3) ?
    C18 Fe3 C15 C16 . . . . -80.9(3) ?
    C17 Fe3 C15 C16 . . . . -36.9(3) ?
    C24 Fe3 C15 C16 . . . . -165.8(4) ?
    C21 Fe3 C15 C16 . . . . 73.3(4) ?
    C23 Fe3 C15 C16 . . . . 158.8(3) ?
    C19 Fe3 C15 C16 . . . . -118.4(4) ?
    C20 Fe3 C15 C16 . . . . 38.6(7) ?
    C19 C15 C16 C17 . . . . -0.1(5) ?
    Fe3 C15 C16 C17 . . . . 59.8(3) ?
    C19 C15 C16 Fe3 . . . . -59.9(3) ?
    C22 Fe3 C16 C17 . . . . 157.2(3) ?
    C18 Fe3 C16 C17 . . . . -37.8(3) ?
    C24 Fe3 C16 C17 . . . . 45.4(6) ?
    C21 Fe3 C16 C17 . . . . 115.7(3) ?
    C23 Fe3 C16 C17 . . . . -171.0(3) ?
    C19 Fe3 C16 C17 . . . . -81.8(3) ?
    C15 Fe3 C16 C17 . . . . -119.5(4) ?
    C20 Fe3 C16 C17 . . . . 75.3(4) ?
    C22 Fe3 C16 C15 . . . . -83.3(3) ?
    C18 Fe3 C16 C15 . . . . 81.7(3) ?
    C17 Fe3 C16 C15 . . . . 119.5(4) ?
    C24 Fe3 C16 C15 . . . . 164.9(4) ?
    C21 Fe3 C16 C15 . . . . -124.8(3) ?
    C23 Fe3 C16 C15 . . . . -51.5(6) ?
    C19 Fe3 C16 C15 . . . . 37.7(3) ?
    C20 Fe3 C16 C15 . . . . -165.2(3) ?
    C15 C16 C17 C18 . . . . -0.6(5) ?
    Fe3 C16 C17 C18 . . . . 59.1(3) ?
    C15 C16 C17 Fe3 . . . . -59.7(3) ?
    C22 Fe3 C17 C16 . . . . -49.2(6) ?
    C18 Fe3 C17 C16 . . . . 119.5(5) ?
    C24 Fe3 C17 C16 . . . . -162.6(3) ?
    C21 Fe3 C17 C16 . . . . -80.5(4) ?
    C23 Fe3 C17 C16 . . . . 168.3(5) ?
    C19 Fe3 C17 C16 . . . . 81.2(3) ?
    C15 Fe3 C17 C16 . . . . 37.8(3) ?
    C20 Fe3 C17 C16 . . . . -121.8(3) ?
    C22 Fe3 C17 C18 . . . . -168.7(4) ?
    C16 Fe3 C17 C18 . . . . -119.5(5) ?
    C24 Fe3 C17 C18 . . . . 77.9(3) ?
    C21 Fe3 C17 C18 . . . . 160.0(3) ?
    C23 Fe3 C17 C18 . . . . 48.8(7) ?
    C19 Fe3 C17 C18 . . . . -38.3(3) ?
    C15 Fe3 C17 C18 . . . . -81.7(3) ?
    C20 Fe3 C17 C18 . . . . 118.6(3) ?
    C16 C17 C18 C19 . . . . 1.0(5) ?
    Fe3 C17 C18 C19 . . . . 60.5(3) ?
    C16 C17 C18 Fe3 . . . . -59.6(3) ?
    C22 Fe3 C18 C19 . . . . 43.4(8) ?
    C16 Fe3 C18 C19 . . . . -81.1(3) ?
    C17 Fe3 C18 C19 . . . . -118.0(4) ?
    C24 Fe3 C18 C19 . . . . 120.2(3) ?
    C21 Fe3 C18 C19 . . . . -161.8(4) ?
    C23 Fe3 C18 C19 . . . . 78.3(3) ?
    C15 Fe3 C18 C19 . . . . -37.1(3) ?
    C20 Fe3 C18 C19 . . . . 163.4(3) ?
    C22 Fe3 C18 C17 . . . . 161.4(6) ?
    C16 Fe3 C18 C17 . . . . 36.9(3) ?
    C24 Fe3 C18 C17 . . . . -121.8(3) ?
    C21 Fe3 C18 C17 . . . . -43.8(6) ?
    C23 Fe3 C18 C17 . . . . -163.8(3) ?
    C19 Fe3 C18 C17 . . . . 118.0(4) ?
    C15 Fe3 C18 C17 . . . . 80.9(3) ?
    C20 Fe3 C18 C17 . . . . -78.6(3) ?
    C16 C15 C19 C18 . . . . 0.7(5) ?
    Fe3 C15 C19 C18 . . . . -58.8(3) ?
    C16 C15 C19 Fe3 . . . . 59.5(3) ?
    C17 C18 C19 C15 . . . . -1.0(5) ?
    Fe3 C18 C19 C15 . . . . 59.3(3) ?
    C17 C18 C19 Fe3 . . . . -60.3(3) ?
    C22 Fe3 C19 C15 . . . . 73.8(3) ?
    C18 Fe3 C19 C15 . . . . -119.7(4) ?
    C16 Fe3 C19 C15 . . . . -38.3(3) ?
    C17 Fe3 C19 C15 . . . . -81.3(3) ?
    C24 Fe3 C19 C15 . . . . 161.0(3) ?
    C21 Fe3 C19 C15 . . . . 33.6(7) ?
    C23 Fe3 C19 C15 . . . . 117.2(3) ?
    C20 Fe3 C19 C15 . . . . -159.5(4) ?
    C22 Fe3 C19 C18 . . . . -166.5(3) ?
    C16 Fe3 C19 C18 . . . . 81.4(3) ?
    C17 Fe3 C19 C18 . . . . 38.4(3) ?
    C24 Fe3 C19 C18 . . . . -79.2(3) ?
    C21 Fe3 C19 C18 . . . . 153.3(5) ?
    C23 Fe3 C19 C18 . . . . -123.0(3) ?
    C15 Fe3 C19 C18 . . . . 119.7(4) ?
    C20 Fe3 C19 C18 . . . . -39.7(6) ?
    C22 Fe3 C20 C21 . . . . -37.4(2) ?
    C18 Fe3 C20 C21 . . . . 157.3(3) ?
    C16 Fe3 C20 C21 . . . . 75.7(3) ?
    C17 Fe3 C20 C21 . . . . 115.6(3) ?
    C24 Fe3 C20 C21 . . . . -119.6(3) ?
    C23 Fe3 C20 C21 . . . . -81.9(2) ?
    C19 Fe3 C20 C21 . . . . -173.9(4) ?
    C15 Fe3 C20 C21 . . . . 47.0(6) ?
    C22 Fe3 C20 C24 . . . . 82.2(2) ?
    C18 Fe3 C20 C24 . . . . -83.1(3) ?
    C16 Fe3 C20 C24 . . . . -164.7(3) ?
    C17 Fe3 C20 C24 . . . . -124.8(3) ?
    C21 Fe3 C20 C24 . . . . 119.6(3) ?
    C23 Fe3 C20 C24 . . . . 37.7(2) ?
    C19 Fe3 C20 C24 . . . . -54.3(5) ?
    C15 Fe3 C20 C24 . . . . 166.6(5) ?
    C24 C20 C21 C22 . . . . -0.1(5) ?
    Fe3 C20 C21 C22 . . . . 58.7(3) ?
    C24 C20 C21 Fe3 . . . . -58.8(3) ?
    C22 Fe3 C21 C20 . . . . 119.9(4) ?
    C18 Fe3 C21 C20 . . . . -49.8(5) ?
    C16 Fe3 C21 C20 . . . . -121.6(3) ?
    C17 Fe3 C21 C20 . . . . -80.8(3) ?
    C24 Fe3 C21 C20 . . . . 37.8(2) ?
    C23 Fe3 C21 C20 . . . . 81.9(2) ?
    C19 Fe3 C21 C20 . . . . 172.2(5) ?
    C15 Fe3 C21 C20 . . . . -162.2(3) ?
    C18 Fe3 C21 C22 . . . . -169.7(4) ?
    C16 Fe3 C21 C22 . . . . 118.5(3) ?
    C17 Fe3 C21 C22 . . . . 159.3(3) ?
    C24 Fe3 C21 C22 . . . . -82.1(3) ?
    C23 Fe3 C21 C22 . . . . -38.0(2) ?
    C19 Fe3 C21 C22 . . . . 52.3(7) ?
    C15 Fe3 C21 C22 . . . . 77.9(3) ?
    C20 Fe3 C21 C22 . . . . -119.9(4) ?
    C20 C21 C22 C23 . . . . 0.4(5) ?
    Fe3 C21 C22 C23 . . . . 59.8(3) ?
    C20 C21 C22 Fe3 . . . . -59.4(3) ?
    C18 Fe3 C22 C21 . . . . 163.4(6) ?
    C16 Fe3 C22 C21 . . . . -78.7(3) ?
    C17 Fe3 C22 C21 . . . . -44.7(5) ?
    C24 Fe3 C22 C21 . . . . 81.0(3) ?
    C23 Fe3 C22 C21 . . . . 119.3(3) ?
    C19 Fe3 C22 C21 . . . . -162.5(3) ?
    C15 Fe3 C22 C21 . . . . -121.8(3) ?
    C20 Fe3 C22 C21 . . . . 36.9(2) ?
    C18 Fe3 C22 C23 . . . . 44.1(7) ?
    C16 Fe3 C22 C23 . . . . 162.0(2) ?
    C17 Fe3 C22 C23 . . . . -164.0(4) ?
    C24 Fe3 C22 C23 . . . . -38.3(2) ?
    C21 Fe3 C22 C23 . . . . -119.3(3) ?
    C19 Fe3 C22 C23 . . . . 78.2(3) ?
    C15 Fe3 C22 C23 . . . . 118.9(3) ?
    C20 Fe3 C22 C23 . . . . -82.4(2) ?
    C21 C22 C23 C24 . . . . -0.6(4) ?
    Fe3 C22 C23 C24 . . . . 59.4(2) ?
    C21 C22 C23 P1 . . . . 171.5(3) ?
    Fe3 C22 C23 P1 . . . . -128.5(3) ?
    C21 C22 C23 Fe3 . . . . -60.0(3) ?
    C25 P1 C23 C24 . . . . 109.2(3) ?
    C31 P1 C23 C24 . . . . -146.8(3) ?
    Fe1 P1 C23 C24 . . . . -16.1(4) ?
    C25 P1 C23 C22 . . . . -61.3(3) ?
    C31 P1 C23 C22 . . . . 42.6(4) ?
    Fe1 P1 C23 C22 . . . . 173.3(3) ?
    C25 P1 C23 Fe3 . . . . -155.9(2) ?
    C31 P1 C23 Fe3 . . . . -51.9(3) ?
    Fe1 P1 C23 Fe3 . . . . 78.7(3) ?
    C22 Fe3 C23 C24 . . . . -118.2(3) ?
    C18 Fe3 C23 C24 . . . . 75.4(3) ?
    C16 Fe3 C23 C24 . . . . -161.7(4) ?
    C17 Fe3 C23 C24 . . . . 37.8(6) ?
    C21 Fe3 C23 C24 . . . . -80.8(2) ?
    C19 Fe3 C23 C24 . . . . 118.1(2) ?
    C15 Fe3 C23 C24 . . . . 161.0(2) ?
    C20 Fe3 C23 C24 . . . . -37.7(2) ?
    C18 Fe3 C23 C22 . . . . -166.4(3) ?
    C16 Fe3 C23 C22 . . . . -43.4(5) ?
    C17 Fe3 C23 C22 . . . . 156.0(5) ?
    C24 Fe3 C23 C22 . . . . 118.2(3) ?
    C21 Fe3 C23 C22 . . . . 37.5(2) ?
    C19 Fe3 C23 C22 . . . . -123.7(3) ?
    C15 Fe3 C23 C22 . . . . -80.8(3) ?
    C20 Fe3 C23 C22 . . . . 80.5(2) ?
    C22 Fe3 C23 P1 . . . . 121.1(4) ?
    C18 Fe3 C23 P1 . . . . -45.3(4) ?
    C16 Fe3 C23 P1 . . . . 77.7(5) ?
    C17 Fe3 C23 P1 . . . . -82.9(6) ?
    C24 Fe3 C23 P1 . . . . -120.7(3) ?
    C21 Fe3 C23 P1 . . . . 158.6(3) ?
    C19 Fe3 C23 P1 . . . . -2.6(3) ?
    C15 Fe3 C23 P1 . . . . 40.3(3) ?
    C20 Fe3 C23 P1 . . . . -158.4(3) ?
    C22 C23 C24 C20 . . . . 0.5(4) ?
    P1 C23 C24 C20 . . . . -171.6(3) ?
    Fe3 C23 C24 C20 . . . . 59.5(3) ?
    C22 C23 C24 Fe3 . . . . -59.0(2) ?
    P1 C23 C24 Fe3 . . . . 128.9(3) ?
    C21 C20 C24 C23 . . . . -0.2(4) ?
    Fe3 C20 C24 C23 . . . . -59.4(3) ?
    C21 C20 C24 Fe3 . . . . 59.1(3) ?
    C22 Fe3 C24 C23 . . . . 38.56(19) ?
    C18 Fe3 C24 C23 . . . . -124.9(2) ?
    C16 Fe3 C24 C23 . . . . 159.4(5) ?
    C17 Fe3 C24 C23 . . . . -167.2(2) ?
    C21 Fe3 C24 C23 . . . . 82.3(2) ?
    C19 Fe3 C24 C23 . . . . -82.6(3) ?
    C15 Fe3 C24 C23 . . . . -48.1(5) ?
    C20 Fe3 C24 C23 . . . . 119.3(3) ?
    C22 Fe3 C24 C20 . . . . -80.8(2) ?
    C18 Fe3 C24 C20 . . . . 115.7(3) ?
    C16 Fe3 C24 C20 . . . . 40.1(6) ?
    C17 Fe3 C24 C20 . . . . 73.5(3) ?
    C21 Fe3 C24 C20 . . . . -37.0(2) ?
    C23 Fe3 C24 C20 . . . . -119.3(3) ?
    C19 Fe3 C24 C20 . . . . 158.0(3) ?
    C15 Fe3 C24 C20 . . . . -167.4(5) ?
    C23 P1 C25 C26 . . . . 176.8(3) ?
    C31 P1 C25 C26 . . . . 69.7(3) ?
    Fe1 P1 C25 C26 . . . . -54.5(3) ?
    C23 P1 C25 C30 . . . . -6.0(3) ?
    C31 P1 C25 C30 . . . . -113.1(3) ?
    Fe1 P1 C25 C30 . . . . 122.8(3) ?
    C30 C25 C26 C27 . . . . -0.3(5) ?
    P1 C25 C26 C27 . . . . 177.1(3) ?
    C25 C26 C27 C28 . . . . 0.1(6) ?
    C26 C27 C28 C29 . . . . 1.2(6) ?
    C27 C28 C29 C30 . . . . -2.2(6) ?
    C28 C29 C30 C25 . . . . 2.1(6) ?
    C26 C25 C30 C29 . . . . -0.8(5) ?
    P1 C25 C30 C29 . . . . -178.0(3) ?
    C23 P1 C31 C36 . . . . 104.2(3) ?
    C25 P1 C31 C36 . . . . -149.6(3) ?
    Fe1 P1 C31 C36 . . . . -27.7(3) ?
    C23 P1 C31 C32 . . . . -74.4(3) ?
    C25 P1 C31 C32 . . . . 31.8(3) ?
    Fe1 P1 C31 C32 . . . . 153.6(3) ?
    C36 C31 C32 C33 . . . . -0.8(6) ?
    P1 C31 C32 C33 . . . . 177.8(3) ?
    C31 C32 C33 C34 . . . . 0.9(6) ?
    C32 C33 C34 C35 . . . . -0.2(7) ?
    C33 C34 C35 C36 . . . . -0.4(7) ?
    C32 C31 C36 C35 . . . . 0.2(6) ?
    P1 C31 C36 C35 . . . . -178.5(3) ?
    C34 C35 C36 C31 . . . . 0.4(6) ?
loop_
    _geom_hbond_atom_site_label_D
    _geom_hbond_atom_site_label_H
    _geom_hbond_atom_site_label_A
    _geom_hbond_site_symmetry_A
    _geom_hbond_distance_DH
    _geom_hbond_distance_HA
    _geom_hbond_distance_DA
    _geom_hbond_angle_DHA
    C22 H22 O2 4_565 0.98 2.53 3.224(5) 128
    C24 H24 S2 . 0.98 2.72 3.561(4) 144
