# Supplementary material for: Penta­carbonyl-1κ2 C,2κ3 C-(ferrocenyl­diphenyl­phosphine-1κP)[μ-2-(4-methyl­phen­yl)-2-aza­propane-1,3-dithiol­ato-1:2κ4 S,S′:S,S′]diiron(I)(Fe—Fe)
Source: Acta Crystallogr Sect E Struct Rep Online. 2008 Oct 18;64(Pt 11):m1423. doi: 10.1107/S1600536808032698 (PMC2959581; doi:10.1107/S1600536808032698)
Supplement: Supplementary file 2 [file e-64-m1423-Isup2.hkl]

# 
# h,k,l, Fc-squared, Fo-squared, sigma(Fo-squared) and status flag 
# 
data_I
_shelx_title '  CI2685      P2(1)/c      R = 0.04' 
_shelx_refln_list_code          4 
_shelx_F_calc_maximum      313.80 
_exptl_crystal_F_000      1672.00 
_reflns_d_resolution_high  0.7485 
 
loop_ 
 _symmetry_equiv_pos_as_xyz 
 'x, y, z' 
 '-x, y+1/2, -z+1/2' 
 '-x, -y, -z' 
 'x, -y-1/2, z-1/2' 
 
_cell_length_a    13.6000 
_cell_length_b    10.8964 
_cell_length_c    23.3960 
_cell_angle_alpha  90.000 
_cell_angle_beta   94.741 
_cell_angle_gamma  90.000 
 
_shelx_F_squared_multiplier     1.000 
 
loop_ 
 _refln_index_h 
 _refln_index_k 
 _refln_index_l 
 _refln_F_squared_calc 
 _refln_F_squared_meas 
 _refln_F_squared_sigma 
 _refln_observed_status 
   1   0   0    14384.31    16546.09    247.11 o 
   2   0   0    56064.11    61946.41    641.33 o 
   3   0   0     7995.95     8740.97    286.24 o 
   4   0   0    22480.08    24160.66    542.78 o 
   5   0   0    52647.62    58181.27    937.00 o 
   6   0   0     1785.48     2231.38    222.97 o 
   7   0   0    20355.69    20522.63    667.04 o 
   8   0   0     5140.46     5414.04    382.94 o 
   9   0   0     8536.33     9142.91    518.78 o 
  10   0   0      304.81      270.69     96.42 o 
  11   0   0     3159.96     3237.96    235.95 o 
  12   0   0     1134.73     1304.23    297.10 o 
  13   0   0      310.05      151.55    141.84 o 
  14   0   0     2120.01     2315.51    399.37 o 
  15   0   0     3940.77     3803.86    472.79 o 
  16   0   0      140.57      150.41    186.26 o 
  17   0   0     1266.56     1724.03    398.08 o 
  18   0   0      103.59      423.36    236.68 o 
   1   1   0    59427.73    63141.20   2055.19 o 
   2   1   0    28411.29    31028.44   1037.55 o 
   3   1   0    36512.08    39638.14    758.28 o 
   4   1   0       32.85       34.49     29.65 o 
   5   1   0     9182.33     9405.33    172.60 o 
   6   1   0    10021.39     9869.31    223.42 o 
   7   1   0     1778.88     1951.45    118.42 o 
   8   1   0     7762.74     7617.10    274.93 o 
   9   1   0     3388.54     3187.34    169.94 o 
  10   1   0      456.32      451.67     92.17 o 
  11   1   0      423.97      269.49    115.46 o 
  12   1   0      378.34      157.26    223.97 o 
  13   1   0       38.39       72.36     92.68 o 
  14   1   0      630.26      577.54    159.37 o 
  15   1   0      575.44      768.38    191.40 o 
  16   1   0     1835.28     2043.73    298.55 o 
  17   1   0       13.41       86.61    115.74 o 
   0   2   0      188.05      198.57     39.99 o 
   1   2   0     3316.57     3473.31    133.72 o 
   2   2   0     7688.01     8021.99    206.89 o 
   3   2   0    32188.58    34112.26   1014.54 o 
   4   2   0    27720.26    29185.99    993.72 o 
   5   2   0      778.63      864.55     64.22 o 
   6   2   0     1559.78     1537.56     83.66 o 
   7   2   0      530.52      630.28     69.39 o 
   8   2   0     3779.58     3984.31    246.46 o 
   9   2   0     3901.20     3961.61    302.38 o 
  10   2   0      236.73      160.92     90.15 o 
  11   2   0      561.12      546.90    145.54 o 
  12   2   0      126.98      155.13     97.91 o 
  13   2   0      586.95      563.21    154.36 o 
  14   2   0        1.83       48.08     95.62 o 
  15   2   0      430.79      465.84    154.39 o 
  16   2   0       83.68       -8.43    161.26 o 
  17   2   0       11.29      -14.57    144.98 o 
   1   3   0      633.93      622.01     49.30 o 
   2   3   0      699.05      713.76     52.56 o 
   3   3   0      478.04      488.75     53.80 o 
   4   3   0      801.61      760.98     56.28 o 
   5   3   0      387.65      370.52     49.64 o 
   6   3   0     2068.51     1964.04     83.88 o 
   7   3   0       59.05       94.83     37.81 o 
   8   3   0     7315.84     7237.97    458.82 o 
   9   3   0     8281.88     8012.62    275.33 o 
  10   3   0       88.91       55.74     74.67 o 
  11   3   0       57.94       66.41     79.42 o 
  12   3   0      242.07      210.48    100.93 o 
  13   3   0       56.17        3.49     80.37 o 
  14   3   0       11.59       91.27    139.41 o 
  15   3   0      329.02      442.22    239.54 o 
  16   3   0      128.25      -12.86    147.41 o 
  17   3   0      191.59      205.11    202.83 o 
   0   4   0    27165.59    29862.11    786.31 o 
   1   4   0       24.73       42.35     30.66 o 
   2   4   0     3697.86     3828.25    104.17 o 
   3   4   0     2789.62     2772.66     96.39 o 
   4   4   0       90.23      136.34     41.06 o 
   5   4   0        2.53       38.07     38.21 o 
   6   4   0     4789.80     4565.86    156.26 o 
   7   4   0    22318.54    21491.71    379.31 o 
   8   4   0     2076.63     2056.64    113.96 o 
   9   4   0     2691.77     2679.01    133.21 o 
  10   4   0      192.92      210.05     73.07 o 
  11   4   0        6.37      -29.07     60.73 o 
  12   4   0       26.26       -4.79     76.59 o 
  13   4   0      916.06      808.77    179.83 o 
  14   4   0      380.80      344.41    135.85 o 
  15   4   0      385.63      447.50    251.25 o 
  16   4   0       12.16       20.71    168.69 o 
   1   5   0     1895.67     1904.24     89.45 o 
   2   5   0      538.53      664.02     59.39 o 
   3   5   0     1512.06     1528.23     83.90 o 
   4   5   0      726.23      646.09     66.01 o 
   5   5   0     1908.40     1871.35    104.89 o 
   6   5   0      181.21      176.24     56.28 o 
   7   5   0       96.06       59.91     68.42 o 
   8   5   0      200.97      266.88     88.11 o 
   9   5   0       21.89       13.71     65.17 o 
  10   5   0        3.60       21.56     67.98 o 
  11   5   0        0.46       -0.98     57.94 o 
  12   5   0      232.54      298.28    120.94 o 
  13   5   0        4.00       58.92     91.63 o 
  14   5   0       88.96       89.57    109.41 o 
  15   5   0       15.37        7.14    147.12 o 
  16   5   0       23.24      -14.14    144.98 o 
   0   6   0      433.55      370.12     81.88 o 
   1   6   0     4954.16     5050.78    146.29 o 
   2   6   0     4302.66     4211.76    131.42 o 
   3   6   0       94.63       73.12     37.79 o 
   4   6   0      739.32      978.24    120.94 o 
   5   6   0      679.66      832.20    119.46 o 
   6   6   0     1408.85     1397.74    149.50 o 
   7   6   0     2104.72     2113.70    181.90 o 
   8   6   0     1640.90     1549.65    168.11 o 
   9   6   0      853.43      803.83    139.39 o 
  10   6   0      694.42      715.41    133.38 o 
  11   6   0      981.02     1048.56    161.27 o 
  12   6   0       17.28        0.00     80.57 o 
  13   6   0       75.24       54.22     93.77 o 
  14   6   0      114.80      133.81    107.72 o 
  15   6   0       56.67      172.69    170.40 o 
   1   7   0      385.78      466.02     89.17 o 
   2   7   0     1004.41      975.82    120.91 o 
   3   7   0     6616.56     6296.72    420.11 o 
   4   7   0      497.31      457.94    103.31 o 
   5   7   0     1134.55     1052.47    140.96 o 
   6   7   0        0.13      -41.11     65.54 o 
   7   7   0     1694.60     1607.98    176.67 o 
   8   7   0      844.19      737.33    137.37 o 
   9   7   0      501.83      491.84    117.78 o 
  10   7   0      639.13      691.82    139.00 o 
  11   7   0      307.20      504.94    159.35 o 
  12   7   0        0.63       72.65    104.41 o 
  13   7   0       37.07      128.99    109.16 o 
  14   7   0      357.20      349.81    138.22 o 
  15   7   0      175.95      296.96    203.97 o 
   0   8   0        3.45       49.99    144.41 o 
   1   8   0       69.58      169.36    116.76 o 
   2   8   0     3472.02     3430.70    199.77 o 
   3   8   0     2844.85     2586.10    191.78 o 
   4   8   0     3819.09     4057.81    229.59 o 
   5   8   0      592.35      650.61    127.83 o 
   6   8   0     3557.59     3427.97    234.54 o 
   7   8   0      494.76      462.24    121.35 o 
   8   8   0        2.02       78.85     74.57 o 
   9   8   0        1.18       82.86     77.04 o 
  10   8   0      529.07      551.59    129.13 o 
  11   8   0        9.09        8.83     95.98 o 
  12   8   0      888.80      937.09    217.68 o 
  13   8   0      292.67      369.86    155.57 o 
  14   8   0        3.47      -13.89    152.41 o 
   1   9   0     8512.91     8045.58    424.39 o 
   2   9   0     3949.83     3838.65    342.45 o 
   3   9   0     1394.40     1188.02    217.74 o 
   4   9   0     2709.46     2602.42    209.98 o 
   5   9   0     1206.62     1343.53    175.88 o 
   6   9   0     1871.85     2024.36    203.87 o 
   7   9   0       93.02      113.82     88.94 o 
   8   9   0       98.15       59.16     79.21 o 
   9   9   0     1239.24     1497.49    201.08 o 
  10   9   0      228.52      409.29    119.64 o 
  11   9   0      143.64      169.64    114.49 o 
  12   9   0       68.69       77.03    109.95 o 
  13   9   0       81.91      177.99    125.37 o 
  14   9   0       37.29       66.70    158.55 o 
   0  10   0     6199.44     5912.68    558.49 o 
   1  10   0      733.00      536.30    173.03 o 
   2  10   0     2512.27     2289.54    282.17 o 
   3  10   0     1672.44     1689.01    259.37 o 
   4  10   0       22.65       14.06    101.62 o 
   5  10   0       54.52      -16.38     91.99 o 
   6  10   0      263.25      273.15    135.17 o 
   7  10   0      761.63      753.13    154.91 o 
   8  10   0      715.78      683.63    146.31 o 
   9  10   0       20.42       89.17     88.78 o 
  10  10   0      224.20      349.87    149.60 o 
  11  10   0       12.46        6.99     96.84 o 
  12  10   0       16.47      123.00    119.21 o 
  13  10   0        8.28      -47.42    154.41 o 
   1  11   0       31.36      -43.28    106.54 o 
   2  11   0       32.01       -9.37    111.73 o 
   3  11   0      232.37      378.56    207.18 o 
   4  11   0      536.00      661.99    186.95 o 
   5  11   0       73.15      152.40    126.41 o 
   6  11   0        7.81      -26.17     97.02 o 
   7  11   0       39.24       28.83    165.26 o 
   8  11   0      284.20      249.11    134.84 o 
   9  11   0       20.79      143.53    115.90 o 
  10  11   0       20.18     -107.70    107.70 o 
  11  11   0        5.42      233.82    128.61 o 
   0  12   0      238.80      266.10    223.40 o 
   1  12   0      684.68      405.23    182.75 o 
   2  12   0        0.56     -106.18    120.90 o 
   3  12   0      949.13      843.94    309.52 o 
   4  12   0        7.51      148.87    131.80 o 
   5  12   0      426.00      235.61    130.13 o 
   6  12   0       24.82       24.05    145.48 o 
   7  12   0        1.11      -30.52     87.96 o 
   8  12   0       18.29       59.83    113.88 o 
   9  12   0        0.79      242.54    185.54 o 
   1  13   0      238.15      199.36    167.92 o 
   2  13   0      105.90      116.49    157.58 o 
   3  13   0        0.10     -122.55    122.55 o 
   4  13   0      210.31       20.95    127.46 o 
   5  13   0      463.44      374.13    163.16 o 
   6  13   0      348.43      276.80    148.03 o 
   7  13   0       22.26      196.83    220.54 o 
   8  13   0      524.87      491.78    260.53 o 
   0  14   0       12.10      148.69    238.11 o 
   1  14   0       35.75      -22.77    132.90 o 
   2  14   0       17.34       41.57    194.97 o 
   3  14   0       25.90      -85.70    180.26 o 
 -17   1   1        0.54       21.14    145.55 o 
 -16   1   1     1013.43     1094.25    225.80 o 
 -15   1   1      928.58      954.67    201.87 o 
 -14   1   1        3.73      -25.76     77.16 o 
 -13   1   1        2.27       76.98     92.70 o 
 -12   1   1     1167.18      988.07    147.18 o 
 -11   1   1        3.30       13.34     61.70 o 
 -10   1   1     1325.91     1279.96    135.54 o 
  -9   1   1     4833.77     4670.55    203.07 o 
  -8   1   1     1016.08     1101.97    109.62 o 
  -7   1   1      713.14      661.18     84.66 o 
  -6   1   1     1751.63     1830.87    114.47 o 
  -5   1   1    26080.70    27823.44    335.98 o 
  -4   1   1    10981.41    11450.54    313.97 o 
  -3   1   1     7462.97     7767.06    140.93 o 
  -2   1   1    62347.88    64906.80   2088.46 o 
  -1   1   1    51818.72    54927.23   1245.95 o 
   0   1   1     3521.01     3763.41     71.36 o 
   1   1   1    16244.05    17496.65    666.09 o 
   2   1   1     3105.08     3142.71     77.49 o 
   3   1   1      281.97      249.44     47.53 o 
   4   1   1     2808.22     2891.32    166.96 o 
   5   1   1     3513.67     3256.02    134.69 o 
   6   1   1    23430.16    25712.56    490.94 o 
   7   1   1      462.39      530.03    106.99 o 
   8   1   1     2762.41     2658.90    145.42 o 
   9   1   1       12.10       49.52     54.36 o 
  10   1   1       85.48       31.30     98.41 o 
  11   1   1      433.30      569.33    144.18 o 
  12   1   1      551.60      545.83    147.91 o 
  13   1   1     2086.91     2016.27    256.33 o 
  14   1   1        5.74      -45.90     88.14 o 
  15   1   1     2240.32     2494.88    308.90 o 
  16   1   1      566.63      536.97    219.75 o 
  17   1   1      145.24      167.54    129.13 o 
 -17   2   1      504.69      646.19    269.96 o 
 -16   2   1      147.91      228.68    183.12 o 
 -15   2   1     1475.89     1719.31    396.23 o 
 -14   2   1       70.46       66.13     95.35 o 
 -13   2   1     1056.43      995.90    152.76 o 
 -12   2   1       42.82       30.61     82.03 o 
 -11   2   1     3157.80     2821.74    248.37 o 
 -10   2   1     6734.84     6436.99    363.37 o 
  -9   2   1      273.21      323.41     78.50 o 
  -8   2   1     5646.24     5710.50    212.32 o 
  -7   2   1      617.62      595.09     67.99 o 
  -6   2   1       29.70       10.27     33.22 o 
  -5   2   1       92.26       77.25     34.81 o 
  -4   2   1       92.95       96.06     30.04 o 
  -3   2   1      125.48      149.60     30.42 o 
  -2   2   1      111.36      155.41     43.41 o 
  -1   2   1    11474.14    12521.82    233.46 o 
   0   2   1    67360.80    73153.09    850.37 o 
   1   2   1     1209.05     1207.37     52.92 o 
   2   2   1      898.44      929.07     57.66 o 
   3   2   1      780.07      834.21     60.46 o 
   4   2   1     1106.25     1016.71     50.09 o 
   5   2   1    20326.04    20961.41    395.63 o 
   6   2   1    10306.54    10277.87    224.43 o 
   7   2   1    38885.15    39453.93    431.96 o 
   8   2   1     3476.55     3400.98    158.59 o 
   9   2   1     1623.53     1785.01    217.61 o 
  10   2   1      496.99      474.44    126.20 o 
  11   2   1       48.23       49.31     84.92 o 
  12   2   1      728.52      694.25    156.32 o 
  13   2   1       60.12      141.07     98.32 o 
  14   2   1     5537.26     5666.39    386.37 o 
  15   2   1     1708.34     1896.40    276.21 o 
  16   2   1      491.32      738.75    277.53 o 
  17   2   1      234.93      151.55    205.68 o 
 -17   3   1        9.00      137.41    179.97 o 
 -16   3   1      391.78      604.05    271.53 o 
 -15   3   1        6.09      -95.70    142.26 o 
 -14   3   1     1705.27     2084.97    422.65 o 
 -13   3   1        0.51      -56.28     74.74 o 
 -12   3   1     2466.68     2590.88    201.92 o 
 -11   3   1      151.63      163.06     77.17 o 
 -10   3   1      138.44      143.31     73.25 o 
  -9   3   1     4721.97     4649.24    183.51 o 
  -8   3   1     6838.44     6768.12    209.27 o 
  -7   3   1     1408.56     1411.04    103.50 o 
  -6   3   1     1211.19     1227.36     73.71 o 
  -5   3   1      337.37      345.46     43.79 o 
  -4   3   1      291.26      257.21     37.26 o 
  -3   3   1     2552.50     2473.08     82.25 o 
  -2   3   1       55.22       56.22     43.39 o 
  -1   3   1    11438.31    12104.48    225.60 o 
   0   3   1      642.46      755.37     52.01 o 
   1   3   1    11089.65    11570.00    254.46 o 
   2   3   1     1137.96     1171.54     82.36 o 
   3   3   1    10911.24    10923.14    204.12 o 
   4   3   1      296.77      221.37     45.04 o 
   5   3   1     8064.79     7766.61    159.96 o 
   6   3   1     8513.61     8192.04    134.30 o 
   7   3   1     2849.21     2678.22     96.22 o 
   8   3   1    10883.86    10826.48    376.42 o 
   9   3   1        1.54      -36.65     51.88 o 
  10   3   1       13.54      -44.53     71.46 o 
  11   3   1     1706.92     1603.91    173.17 o 
  12   3   1      337.80      299.23     95.72 o 
  13   3   1     1164.73     1350.68    224.08 o 
  14   3   1      825.66      784.45    288.10 o 
  15   3   1      344.13      129.84    186.69 o 
  16   3   1      640.34      674.61    276.67 o 
  17   3   1        7.19      -74.27    139.41 o 
 -16   4   1        0.05      -85.42    146.41 o 
 -15   4   1     1387.35     1137.12    352.80 o 
 -14   4   1      119.20      123.98    176.40 o 
 -13   4   1      102.03      139.00    104.99 o 
 -12   4   1      347.75      363.84    129.42 o 
 -11   4   1      391.57      602.49    114.76 o 
 -10   4   1      435.12      438.91    104.63 o 
  -9   4   1      716.29      659.14     82.93 o 
  -8   4   1        5.51       -8.72     40.98 o 
  -7   4   1        6.81       15.18     35.29 o 
  -6   4   1     1757.72     1747.01     87.19 o 
  -5   4   1     4422.67     4500.09    138.22 o 
  -4   4   1     3277.86     3008.37    103.19 o 
  -3   4   1        5.45       -7.74     24.54 o 
  -2   4   1     3916.91     3971.13    150.60 o 
  -1   4   1      943.55     1063.08     59.80 o 
   0   4   1     4222.45     4526.12    148.44 o 
   1   4   1      998.20     1000.36     67.03 o 
   2   4   1    10579.95    10371.60    262.26 o 
   3   4   1      991.36      899.37     70.33 o 
   4   4   1        1.65      -25.37     32.22 o 
   5   4   1      297.94      188.46     50.10 o 
   6   4   1        1.38        9.88     37.86 o 
   7   4   1     2336.88     2285.08    129.00 o 
   8   4   1     1764.84     1669.37    112.05 o 
   9   4   1      333.25      311.13     68.13 o 
  10   4   1       18.46       22.44     49.47 o 
  11   4   1      183.85      110.07     75.34 o 
  12   4   1       10.55      -64.51     64.51 o 
  13   4   1      928.84      882.20    187.22 o 
  14   4   1      271.16      210.97    116.00 o 
  15   4   1       38.83      198.11    173.69 o 
  16   4   1       49.04       37.28    164.55 o 
 -16   5   1      289.65      324.16    146.13 o 
 -15   5   1        0.69       50.14    163.40 o 
 -14   5   1      607.51      540.06    261.96 o 
 -13   5   1     1441.54     1459.30    239.38 o 
 -12   5   1      278.85      270.34    119.34 o 
 -11   5   1       71.72      101.35     70.36 o 
 -10   5   1       37.68      -11.09     65.13 o 
  -9   5   1     2559.75     2664.36    192.13 o 
  -8   5   1     2961.46     2708.51    181.19 o 
  -7   5   1       88.84      142.75     73.29 o 
  -6   5   1     2373.40     2297.29    116.50 o 
  -5   5   1     2003.46     1710.49     94.99 o 
  -4   5   1     1244.06     1343.62    122.33 o 
  -3   5   1     2752.73     2344.73    140.08 o 
  -2   5   1     3922.80     3961.47    103.08 o 
  -1   5   1      280.05      294.22     45.80 o 
   0   5   1      164.42      181.84     42.47 o 
   1   5   1     8493.88     8743.79    251.85 o 
   2   5   1    10462.50    11004.10    199.70 o 
   3   5   1     4488.22     4218.74    145.24 o 
   4   5   1     8474.52     8155.96    189.38 o 
   5   5   1     3190.54     3098.10    130.46 o 
   6   5   1     1812.21     1787.27    115.85 o 
   7   5   1      898.77      765.84     93.63 o 
   8   5   1     4264.02     4148.90    223.30 o 
   9   5   1      224.40      198.92    120.18 o 
  10   5   1      693.98      711.92    130.18 o 
  11   5   1      199.61      253.63     88.77 o 
  12   5   1       39.41       56.62     63.81 o 
  13   5   1     2212.05     2383.79    437.22 o 
  14   5   1        1.43       38.85     76.80 o 
  15   5   1      296.07       62.70    172.26 o 
  16   5   1        1.16       -1.14    138.69 o 
 -15   6   1      122.24      308.67    196.68 o 
 -14   6   1        6.05        3.57    118.41 o 
 -13   6   1       59.05       83.19     99.67 o 
 -12   6   1      373.56      504.63    149.56 o 
 -11   6   1       95.77      104.01    121.41 o 
 -10   6   1       84.86       80.39     74.94 o 
  -9   6   1       73.07       90.59     75.47 o 
  -8   6   1        4.36       53.38     73.49 o 
  -7   6   1       40.96      -14.55     64.59 o 
  -6   6   1     1197.17     1167.21    170.55 o 
  -5   6   1      248.15      136.00     74.01 o 
  -4   6   1     4908.56     4809.14    213.30 o 
  -3   6   1       87.45      119.37     62.12 o 
  -2   6   1       28.24       44.90     31.63 o 
  -1   6   1     2392.06     2376.10    102.56 o 
   0   6   1      340.39      292.64     52.95 o 
   1   6   1        4.33       -2.08     34.91 o 
   2   6   1     4581.08     4401.36    201.05 o 
   3   6   1      790.27      765.67     75.06 o 
   4   6   1     5135.83     4915.73    268.21 o 
   5   6   1      567.98      661.45    110.30 o 
   6   6   1      494.31      486.41    106.80 o 
   7   6   1      869.51      945.90    137.01 o 
   8   6   1       11.64      -58.06     59.76 o 
   9   6   1     1584.15     1419.51    174.41 o 
  10   6   1      122.79        8.90     70.40 o 
  11   6   1       22.54       84.21     73.93 o 
  12   6   1        4.16        9.97     84.73 o 
  13   6   1       86.46      162.83    107.73 o 
  14   6   1      351.15      297.64    134.77 o 
  15   6   1       30.52       90.71     97.36 o 
 -15   7   1        0.78       60.56    168.26 o 
 -14   7   1        7.08       96.90    101.71 o 
 -13   7   1        1.78       12.84     88.60 o 
 -12   7   1     1005.67      913.06    197.25 o 
 -11   7   1      328.26      456.17    157.01 o 
 -10   7   1      650.58      613.61    132.13 o 
  -9   7   1      813.02      845.42    143.41 o 
  -8   7   1      305.43      339.43    104.75 o 
  -7   7   1      158.98      140.76     83.42 o 
  -6   7   1        0.38      -13.81     67.95 o 
  -5   7   1      114.43      117.99     76.80 o 
  -4   7   1       84.24       59.43     71.57 o 
  -3   7   1      261.86      264.98     87.45 o 
  -2   7   1      761.47      761.02    111.93 o 
  -1   7   1       19.88       25.96     56.08 o 
   0   7   1     1511.09     1529.76     99.03 o 
   1   7   1       20.17        8.02     41.81 o 
   2   7   1       86.69       61.89     61.58 o 
   3   7   1     3189.80     3320.95    190.82 o 
   4   7   1     1527.80     1567.64    170.28 o 
   5   7   1     9663.94     9084.14    364.29 o 
   6   7   1      404.29      381.01    105.31 o 
   7   7   1     2282.43     2497.42    202.89 o 
   8   7   1      356.15      262.43     98.37 o 
   9   7   1      654.24      844.81    147.40 o 
  10   7   1      256.75      274.19     99.77 o 
  11   7   1      457.42      500.75    119.53 o 
  12   7   1      462.40      552.06    157.94 o 
  13   7   1      312.92      233.52    114.72 o 
  14   7   1      187.05      243.93    209.83 o 
  15   7   1        1.52      -31.89     91.46 o 
 -14   8   1        0.61      -27.96    103.60 o 
 -13   8   1        1.89       93.85    121.05 o 
 -12   8   1      167.76      393.80    146.44 o 
 -11   8   1     1151.86     1088.00    217.30 o 
 -10   8   1       93.78      216.53    126.27 o 
  -9   8   1        7.43       95.55     80.97 o 
  -8   8   1       18.44        5.75     74.18 o 
  -7   8   1        0.08       44.07     83.39 o 
  -6   8   1      373.99      243.43    101.93 o 
  -5   8   1      414.11      475.95    117.72 o 
  -4   8   1      918.59      978.10    146.00 o 
  -3   8   1     2987.00     3122.25    199.50 o 
  -2   8   1      485.16      424.94    103.02 o 
  -1   8   1     1355.08     1327.44    139.75 o 
   0   8   1     8178.23     7819.47    382.86 o 
   1   8   1      246.67      163.05    118.20 o 
   2   8   1      478.09      501.52    107.85 o 
   3   8   1        2.41       12.25     70.63 o 
   4   8   1     3943.22     3736.86    302.76 o 
   5   8   1      327.12      220.67     94.16 o 
   6   8   1     3075.28     3266.06    222.15 o 
   7   8   1     1285.44     1450.09    197.63 o 
   8   8   1      490.85      520.58    125.20 o 
   9   8   1       40.59      100.04     80.87 o 
  10   8   1      326.64      442.59    124.40 o 
  11   8   1        0.67      101.72     79.79 o 
  12   8   1      101.31      229.07    116.14 o 
  13   8   1      274.33      332.80    138.93 o 
  14   8   1      235.25      219.66    135.05 o 
  15   8   1       72.30      155.55    186.26 o 
 -14   9   1       32.11      -60.85    158.26 o 
 -13   9   1      211.14      343.51    227.54 o 
 -12   9   1        1.71       12.92     96.48 o 
 -11   9   1      271.78      240.27    131.55 o 
 -10   9   1      191.15      221.48    124.15 o 
  -9   9   1       52.97      230.13    108.84 o 
  -8   9   1      102.81       91.71     90.92 o 
  -7   9   1        0.21      -65.45     68.66 o 
  -6   9   1      424.04      529.78    121.04 o 
  -5   9   1      155.76      183.57     93.76 o 
  -4   9   1       15.33       47.46     83.47 o 
  -3   9   1       14.59       32.32    113.95 o 
  -2   9   1     2431.56     2432.22    270.62 o 
  -1   9   1     2652.47     2237.94    265.30 o 
   0   9   1      394.93      360.58    152.40 o 
   1   9   1      686.06      523.52    167.89 o 
   2   9   1      189.33      165.06    135.13 o 
   3   9   1        0.51       17.73    106.35 o 
   4   9   1        7.29       33.07    103.68 o 
   5   9   1       42.03       31.71     76.79 o 
   6   9   1      159.70      162.87     88.06 o 
   7   9   1       35.80       54.27     79.22 o 
   8   9   1       70.57      -52.14     74.28 o 
   9   9   1      311.97      227.05    102.79 o 
  10   9   1      938.86      956.14    168.50 o 
  11   9   1      997.11     1247.31    238.08 o 
  12   9   1        0.49       71.93    118.27 o 
  13   9   1       17.39       23.60    103.96 o 
  14   9   1        4.89      212.54    180.40 o 
 -13  10   1       14.90       70.70    162.83 o 
 -12  10   1      165.35      244.20    140.26 o 
 -11  10   1       19.11       87.68    105.22 o 
 -10  10   1      429.94      696.68    177.79 o 
  -9  10   1       84.07       82.30     80.94 o 
  -8  10   1       36.46      -29.93     78.70 o 
  -7  10   1        2.34      -31.91     75.22 o 
  -6  10   1        3.01      -98.34     98.34 o 
  -5  10   1      610.09      536.78    166.41 o 
  -4  10   1      297.52      348.33    150.01 o 
  -3  10   1     1506.59     1454.64    297.74 o 
  -2  10   1      130.41      172.44    129.07 o 
  -1  10   1       85.54      135.68    135.46 o 
   0  10   1     1002.76      994.54    217.89 o 
   1  10   1       76.68      120.88    125.95 o 
   2  10   1     1940.02     1813.02    266.84 o 
   3  10   1      380.56      304.52    149.23 o 
   4  10   1     1789.05     1723.31    263.12 o 
   5  10   1      684.90      613.61    176.01 o 
   6  10   1       67.34      148.44    125.29 o 
   7  10   1      207.16      372.76    143.00 o 
   8  10   1      371.70      306.69    113.50 o 
   9  10   1      119.65      266.43    103.43 o 
  10  10   1      140.89      258.60    105.97 o 
  11  10   1      366.57      559.54    179.70 o 
  12  10   1       56.21       62.86    241.68 o 
 -11  11   1      351.96      364.96    156.92 o 
 -10  11   1      274.89      249.82    197.68 o 
  -9  11   1      306.29      384.94    210.25 o 
  -8  11   1        2.70       49.25    105.46 o 
  -7  11   1       24.26      119.31    118.67 o 
  -6  11   1       35.73       41.23    233.61 o 
  -5  11   1      245.67      248.68    135.30 o 
  -4  11   1     2336.48     1996.48    287.50 o 
  -3  11   1       37.43       78.57    121.03 o 
  -2  11   1     3007.05     3060.50    345.29 o 
  -1  11   1     2290.39     2424.71    315.91 o 
   0  11   1        6.15      -19.47    116.44 o 
   1  11   1     2343.25     2244.45    416.29 o 
   2  11   1      394.94      559.39    193.52 o 
   3  11   1      895.15      602.50    200.72 o 
   4  11   1      758.63      837.52    215.57 o 
   5  11   1     1473.85     1892.09    289.43 o 
   6  11   1     1711.47     1898.55    353.16 o 
   7  11   1        0.16       91.50    103.68 o 
   8  11   1        4.08       11.33     98.81 o 
   9  11   1      313.02      191.94    137.41 o 
  10  11   1       52.42        3.57    135.69 o 
  11  11   1      124.86      120.41    185.83 o 
  -9  12   1        9.88       48.42    149.83 o 
  -8  12   1       14.60       45.00    133.48 o 
  -7  12   1      206.82      376.15    152.57 o 
  -6  12   1      192.96      245.98    138.07 o 
  -5  12   1      232.22      244.78    145.99 o 
  -4  12   1       40.51      150.60    130.10 o 
  -3  12   1      731.27      847.64    224.90 o 
  -2  12   1     1306.04     1464.77    281.89 o 
  -1  12   1      261.92      214.85    149.48 o 
   0  12   1      632.05      539.66    201.80 o 
   1  12   1      114.41      193.31    155.81 o 
   2  12   1     1199.78     1182.60    260.70 o 
   3  12   1       31.99        6.43    137.42 o 
   4  12   1     2110.43     2239.47    328.57 o 
   5  12   1      119.99      250.21    135.33 o 
   6  12   1      694.95      631.24    189.94 o 
   7  12   1      825.73     1024.48    232.50 o 
   8  12   1        0.64       88.51    129.00 o 
   9  12   1      271.06      426.87    171.31 o 
  -7  13   1        4.23      162.98    200.54 o 
  -6  13   1       67.29      250.22    154.02 o 
  -5  13   1       72.91      104.32    125.26 o 
  -4  13   1       29.88       90.79    134.21 o 
  -3  13   1      761.03      702.05    225.78 o 
  -2  13   1        8.87      -58.47    137.48 o 
  -1  13   1      328.71      424.73    195.54 o 
   0  13   1       51.65       42.64    160.91 o 
   1  13   1      325.93      278.48    174.49 o 
   2  13   1       27.84       67.36    146.05 o 
   3  13   1      563.52      510.74    197.77 o 
   4  13   1        4.17     -126.25    168.90 o 
   5  13   1      286.67      458.19    214.75 o 
   6  13   1      381.93      461.35    183.77 o 
   7  13   1      239.02      643.62    287.24 o 
  -4  14   1       75.17      218.82    212.25 o 
  -3  14   1       41.43      105.13    215.68 o 
  -2  14   1      278.38      142.98    255.96 o 
  -1  14   1        3.20      146.69    213.97 o 
   0  14   1      115.38      169.63    157.72 o 
   1  14   1       16.69      183.40    165.34 o 
   2  14   1      190.58       98.56    260.96 o 
 -18   0   2        1.54      -95.27    138.12 o 
 -17   0   2     1402.90     1487.49    373.66 o 
 -16   0   2       12.55       22.57    130.12 o 
 -15   0   2     1412.37     1814.87    384.94 o 
 -14   0   2     3032.04     2676.31    421.79 o 
 -13   0   2     1705.16     1687.03    336.95 o 
 -12   0   2      539.99      561.06    203.54 o 
 -11   0   2     1535.00     1460.94    187.65 o 
 -10   0   2      868.57      717.93    136.25 o 
  -9   0   2        2.57      -19.76     58.01 o 
  -8   0   2     1494.32     1530.67    153.66 o 
  -7   0   2    13258.55    13975.36    807.66 o 
  -6   0   2    13995.77    13544.99    336.27 o 
  -5   0   2      180.79      149.00     59.51 o 
  -4   0   2    11900.17    12559.09    340.16 o 
  -3   0   2    20620.36    23152.73    896.29 o 
  -2   0   2    27628.36    29990.73   1019.85 o 
  -1   0   2    19858.34    21398.10    662.04 o 
   0   0   2    17457.79    17698.34    186.95 o 
   1   0   2    37324.02    40750.24    342.89 o 
   2   0   2       18.11       54.28     45.14 o 
   3   0   2      235.67      301.81     88.99 o 
   4   0   2     5875.95     5911.11    292.38 o 
   5   0   2     7427.82     7738.55    361.37 o 
   6   0   2    27114.30    28934.23    751.32 o 
   7   0   2     1136.39     1242.53    206.83 o 
   8   0   2     9141.89     8791.82    484.78 o 
   9   0   2     1996.84     2029.70    290.38 o 
  10   0   2     3632.89     3332.79    350.09 o 
  11   0   2      684.61      634.48    211.11 o 
  12   0   2        4.60      186.69    143.69 o 
  13   0   2     2013.34     2347.93    387.08 o 
  14   0   2     1173.28     1155.68    314.38 o 
  15   0   2       36.41       56.99    140.26 o 
  16   0   2       83.85      156.26    174.12 o 
 -18   1   2      195.22      146.12    184.40 o 
 -17   1   2        0.16     -109.27    109.27 o 
 -16   1   2      925.13     1031.16    219.78 o 
 -15   1   2       61.88      105.21    107.02 o 
 -14   1   2     1068.24     1220.30    221.66 o 
 -13   1   2      401.72      466.45    143.02 o 
 -12   1   2     3105.43     3575.99    223.09 o 
 -11   1   2      505.52      448.59    106.01 o 
 -10   1   2      951.65      891.59    105.11 o 
  -9   1   2     2236.54     1875.78    145.65 o 
  -8   1   2      530.22      529.25     86.58 o 
  -7   1   2     2375.37     2160.20    125.89 o 
  -6   1   2      704.69      744.46     81.50 o 
  -5   1   2     2713.30     2623.70    205.36 o 
  -4   1   2    10607.57    11440.06    231.73 o 
  -3   1   2    16648.36    17856.89    381.56 o 
  -2   1   2     6650.26     7170.14    218.85 o 
  -1   1   2    19107.03    20932.36    208.43 o 
   0   1   2      991.98      939.18     31.42 o 
   1   1   2    17408.53    18247.06    635.92 o 
   2   1   2    22845.29    24538.35    789.00 o 
   3   1   2    20520.77    21671.80    446.13 o 
   4   1   2      643.79      756.55     74.68 o 
   5   1   2    20461.23    21113.37    635.43 o 
   6   1   2     4486.56     4337.35    213.66 o 
   7   1   2      809.93      805.92    125.10 o 
   8   1   2     1748.66     1844.65    183.29 o 
   9   1   2     2687.44     2659.24    213.61 o 
  10   1   2      970.36      952.21    167.07 o 
  11   1   2        6.38       21.75     76.31 o 
  12   1   2      486.32      504.05    147.24 o 
  13   1   2     1124.97      994.81    203.31 o 
  14   1   2        0.01      -42.39     86.51 o 
  15   1   2      232.56      405.65    205.25 o 
  16   1   2       70.85       78.64    119.46 o 
  17   1   2        1.03       91.35     96.48 o 
 -17   2   2       25.84      -29.85    151.12 o 
 -16   2   2       43.99      364.09    212.54 o 
 -15   2   2      989.32     1086.27    316.24 o 
 -14   2   2      334.03      408.94    143.89 o 
 -13   2   2      401.99      393.15    107.86 o 
 -12   2   2      194.10      188.47     82.96 o 
 -11   2   2      620.58      642.82    146.34 o 
 -10   2   2     2451.18     2349.59    214.48 o 
  -9   2   2       71.20       32.85     56.97 o 
  -8   2   2     4686.19     4489.45    182.03 o 
  -7   2   2     1510.71     1479.87     94.03 o 
  -6   2   2      446.91      413.32     49.89 o 
  -5   2   2     1303.72     1155.08     65.09 o 
  -4   2   2     9958.22    10096.08    178.02 o 
  -3   2   2      193.22      160.09     31.79 o 
  -2   2   2      102.45       69.47     40.42 o 
  -1   2   2    14173.04    14950.96    203.67 o 
   0   2   2     2281.07     2418.58     66.68 o 
   1   2   2     1745.82     1702.70     65.69 o 
   2   2   2     3570.30     3598.76    100.80 o 
   3   2   2      216.92      204.61     49.81 o 
   4   2   2     3015.18     2962.72    139.44 o 
   5   2   2     1990.70     2143.00     71.88 o 
   6   2   2     4356.67     4406.90    136.08 o 
   7   2   2     4077.70     3970.29    272.87 o 
   8   2   2     2243.57     2212.70    127.37 o 
   9   2   2     5835.54     6089.93    308.82 o 
  10   2   2      599.48      678.04    144.55 o 
  11   2   2      144.59      165.05    103.37 o 
  12   2   2      375.79      243.25    170.83 o 
  13   2   2       90.31      111.40    103.24 o 
  14   2   2        8.40        0.95    111.39 o 
  15   2   2      360.26      406.95    123.62 o 
  16   2   2       25.67      -71.42    144.98 o 
  17   2   2      478.62      481.07    249.82 o 
 -17   3   2        5.58       32.42    144.12 o 
 -16   3   2      458.16      325.95    212.54 o 
 -15   3   2      238.04      247.11    189.97 o 
 -14   3   2      524.29      493.49    153.66 o 
 -13   3   2     1607.33     2015.84    399.80 o 
 -12   3   2      832.23     1000.20    170.30 o 
 -11   3   2      129.51      164.89     76.42 o 
 -10   3   2      934.41     1008.13    131.52 o 
  -9   3   2        3.83      -42.34     42.34 o 
  -8   3   2      637.97      605.84     68.85 o 
  -7   3   2     1109.69     1136.28     76.75 o 
  -6   3   2    10341.37    10194.18    247.59 o 
  -5   3   2     7966.67     7939.04    172.09 o 
  -4   3   2     1158.20     1237.94     69.51 o 
  -3   3   2       20.45       28.93     24.11 o 
  -2   3   2     4711.81     4667.48    147.03 o 
  -1   3   2        0.53        8.12     39.64 o 
   0   3   2      733.05      675.20     52.00 o 
   1   3   2     2531.24     2436.13    144.48 o 
   2   3   2    15067.09    14683.45    420.25 o 
   3   3   2      543.28      508.87     57.53 o 
   4   3   2     2493.63     2159.41     99.97 o 
   5   3   2     6658.89     6711.31    202.11 o 
   6   3   2     9070.04     9388.25    218.86 o 
   7   3   2     1480.16     1448.39    110.01 o 
   8   3   2     4074.73     4186.82    171.00 o 
   9   3   2      974.54      908.21    109.15 o 
  10   3   2      419.74      433.41    103.72 o 
  11   3   2      309.58      317.80    100.87 o 
  12   3   2      362.62      417.62    109.49 o 
  13   3   2     2500.23     2410.96    224.50 o 
  14   3   2        5.04       15.00    137.27 o 
  15   3   2       21.22       98.41    181.12 o 
  16   3   2      154.72      242.82    217.97 o 
 -16   4   2       89.96       76.99    161.98 o 
 -15   4   2       81.87      290.11    136.48 o 
 -14   4   2     3244.40     3237.94    502.07 o 
 -13   4   2      838.15      954.24    194.75 o 
 -12   4   2     1178.13     1084.01    190.10 o 
 -11   4   2      326.33      433.98    129.15 o 
 -10   4   2      884.62      856.07    130.60 o 
  -9   4   2        4.95       35.12     49.05 o 
  -8   4   2      269.00      271.20     64.69 o 
  -7   4   2     1193.80     1197.90    123.69 o 
  -6   4   2     1186.64     1144.14     72.71 o 
  -5   4   2     3876.45     3941.34    126.51 o 
  -4   4   2      147.73      109.87     34.12 o 
  -3   4   2      557.56      528.24     78.61 o 
  -2   4   2    17626.24    18743.79    315.61 o 
  -1   4   2       10.11        3.48     25.15 o 
   0   4   2     8359.71     8624.55    156.99 o 
   1   4   2     7532.23     7564.63    247.96 o 
   2   4   2        7.58      -22.66     29.98 o 
   3   4   2     8190.86     8310.47    446.52 o 
   4   4   2       70.70       47.21     38.57 o 
   5   4   2      241.19      279.97     56.94 o 
   6   4   2     8069.02     8164.44    236.95 o 
   7   4   2     5817.21     5411.73    225.46 o 
   8   4   2     1255.27     1362.70    120.28 o 
   9   4   2      195.68      122.56     59.33 o 
  10   4   2      533.32      562.84     87.88 o 
  11   4   2     1563.86     1732.35    156.23 o 
  12   4   2     1704.49     1878.33    252.19 o 
  13   4   2        2.25       71.89     82.62 o 
  14   4   2      621.62      796.22    277.32 o 
  15   4   2       36.83      104.72    111.51 o 
  16   4   2       50.53       45.28    162.55 o 
 -16   5   2      253.94      252.97    123.89 o 
 -15   5   2        5.26       15.28    156.26 o 
 -14   5   2      188.51      314.95    229.82 o 
 -13   5   2       65.47       60.21     88.02 o 
 -12   5   2       32.90       44.55     93.82 o 
 -11   5   2        0.39       15.63     77.28 o 
 -10   5   2        7.93      -17.97     59.54 o 
  -9   5   2      236.96      206.99     86.26 o 
  -8   5   2      248.73      203.70     81.52 o 
  -7   5   2      939.38      870.87    122.79 o 
  -6   5   2       42.73       54.20     60.05 o 
  -5   5   2      263.70      230.84     44.89 o 
  -4   5   2      577.94      529.67     88.97 o 
  -3   5   2      139.64      200.17     66.51 o 
  -2   5   2     2992.06     3225.81    156.24 o 
  -1   5   2      819.63      762.54     60.07 o 
   0   5   2      384.67      348.08     52.57 o 
   1   5   2     3096.21     3313.96    119.22 o 
   2   5   2      922.29      993.67     78.28 o 
   3   5   2        5.20      -11.72     35.26 o 
   4   5   2     1214.84     1036.72     87.84 o 
   5   5   2       37.42       31.21     43.06 o 
   6   5   2     1814.04     1729.36    117.84 o 
   7   5   2      251.58      245.59     68.01 o 
   8   5   2      323.18      328.14     78.26 o 
   9   5   2      692.69      698.25    132.18 o 
  10   5   2      419.43      538.18    121.07 o 
  11   5   2      190.66      273.04     94.89 o 
  12   5   2       25.35      148.41     79.03 o 
  13   5   2        2.27       91.20     88.66 o 
  14   5   2      266.24      172.60    110.80 o 
  15   5   2      107.11      115.06    101.81 o 
  16   5   2       62.14      147.12    186.54 o 
 -16   6   2       19.22       53.56    134.41 o 
 -15   6   2     1149.14      937.72    307.95 o 
 -14   6   2      848.79     1140.83    329.95 o 
 -13   6   2       16.07      -57.79    122.20 o 
 -12   6   2      696.74      837.72    185.01 o 
 -11   6   2     1850.61     2178.73    269.30 o 
 -10   6   2      167.09      121.18     81.20 o 
  -9   6   2      478.51      417.75    107.14 o 
  -8   6   2      462.57      397.35    105.16 o 
  -7   6   2     2587.36     2819.43    192.79 o 
  -6   6   2       61.32       66.42     66.26 o 
  -5   6   2     1273.84     1178.00    133.66 o 
  -4   6   2      324.50      272.28     78.42 o 
  -3   6   2      135.21      215.08     74.73 o 
  -2   6   2     2227.29     2164.33    146.13 o 
  -1   6   2     6507.77     6660.69    156.92 o 
   0   6   2     2115.07     2020.83    101.98 o 
   1   6   2      248.19      252.82     53.99 o 
   2   6   2    17203.38    17407.07    396.46 o 
   3   6   2    10198.27     9816.25    267.13 o 
   4   6   2       81.18      106.52     49.96 o 
   5   6   2      733.17      612.02    109.02 o 
   6   6   2      444.74      428.95    100.96 o 
   7   6   2      473.99      492.96    109.31 o 
   8   6   2      470.24      458.66    111.98 o 
   9   6   2      137.62       93.41     81.82 o 
  10   6   2      127.18      197.24     86.13 o 
  11   6   2       18.10       42.68     69.06 o 
  12   6   2       55.84      113.27     79.26 o 
  13   6   2        0.95       -7.81     81.75 o 
  14   6   2      351.20      507.92    154.05 o 
  15   6   2      170.37      313.00    129.92 o 
 -15   7   2       56.45      174.97    183.26 o 
 -14   7   2      951.77     1206.10    361.09 o 
 -13   7   2      789.39     1013.14    216.59 o 
 -12   7   2        6.15      -74.58     86.48 o 
 -11   7   2      598.49      584.35    171.27 o 
 -10   7   2      103.97       65.27     96.61 o 
  -9   7   2     1476.03     1471.22    178.70 o 
  -8   7   2        1.45      -47.39     66.53 o 
  -7   7   2       38.01      -65.67     65.67 o 
  -6   7   2     7075.73     7257.10    295.08 o 
  -5   7   2     1842.81     1627.57    161.92 o 
  -4   7   2     1718.41     1564.71    155.75 o 
  -3   7   2      987.95     1113.71    131.77 o 
  -2   7   2       64.25       62.04     61.92 o 
  -1   7   2      112.66      134.70     70.10 o 
   0   7   2      439.65      446.32     66.71 o 
   1   7   2    14091.99    14569.52    511.25 o 
   2   7   2      612.69      668.12    106.95 o 
   3   7   2     1905.51     1900.49    163.16 o 
   4   7   2       85.41       61.05     69.83 o 
   5   7   2      229.65      232.68     89.48 o 
   6   7   2       43.10       56.47     74.53 o 
   7   7   2     1630.99     1493.85    173.67 o 
   8   7   2     1345.03     1173.22    166.18 o 
   9   7   2       62.20      178.73     89.29 o 
  10   7   2      759.89      664.39    141.61 o 
  11   7   2      127.28      169.89     87.63 o 
  12   7   2      263.79      419.77    116.17 o 
  13   7   2      159.59      260.20    118.78 o 
  14   7   2       41.89       68.09     96.17 o 
  15   7   2        2.04       94.41    160.83 o 
 -14   8   2       71.90      106.84    160.98 o 
 -13   8   2      984.22      931.24    263.67 o 
 -12   8   2      579.13      585.02    168.44 o 
 -11   8   2     2310.13     2124.04    286.79 o 
 -10   8   2      589.37      742.81    179.98 o 
  -9   8   2      279.15      348.72    107.37 o 
  -8   8   2      871.46      941.51    156.34 o 
  -7   8   2      552.73      695.78    137.21 o 
  -6   8   2       47.51       24.64     75.07 o 
  -5   8   2     3440.39     3329.39    351.66 o 
  -4   8   2      560.05      587.44    123.67 o 
  -3   8   2     2948.00     2814.33    197.71 o 
  -2   8   2      833.94      822.41    173.47 o 
  -1   8   2        3.82      -29.77     61.09 o 
   0   8   2      966.06      883.70    180.73 o 
   1   8   2      286.37      216.95    124.05 o 
   2   8   2     3122.49     3010.60    188.12 o 
   3   8   2       63.98       28.53     69.95 o 
   4   8   2     2357.61     2300.72    189.16 o 
   5   8   2       48.45       47.68     81.04 o 
   6   8   2     1119.16     1178.50    164.58 o 
   7   8   2      801.43      917.56    152.38 o 
   8   8   2       68.65      -48.19     68.11 o 
   9   8   2     1045.81     1213.04    173.35 o 
  10   8   2       75.43      122.08     82.25 o 
  11   8   2      645.45      875.41    161.04 o 
  12   8   2       33.94      102.39     98.62 o 
  13   8   2       73.69       61.44    107.26 o 
  14   8   2        5.85       11.81     97.15 o 
 -13   9   2       55.00      104.02    119.39 o 
 -12   9   2      667.07      676.35    190.01 o 
 -11   9   2      243.44      275.54    138.40 o 
 -10   9   2      621.95      879.37    200.47 o 
  -9   9   2       34.29        6.24     89.63 o 
  -8   9   2       99.73      176.80     99.01 o 
  -7   9   2      181.45      133.68     89.99 o 
  -6   9   2       75.56       51.29     79.48 o 
  -5   9   2     1969.28     2188.55    208.34 o 
  -4   9   2     2223.38     2292.67    199.60 o 
  -3   9   2      469.42      424.74    113.16 o 
  -2   9   2     2435.14     2152.74    259.34 o 
  -1   9   2     1157.67      877.24    193.44 o 
   0   9   2      283.57      284.18    145.95 o 
   1   9   2     1816.10     1449.59    229.79 o 
   2   9   2     1144.61     1252.56    224.25 o 
   3   9   2     3330.75     3297.36    313.90 o 
   4   9   2      245.21      186.25    132.50 o 
   5   9   2     3761.79     3856.04    243.98 o 
   6   9   2      384.48      281.44    105.68 o 
   7   9   2        3.27       32.44     76.40 o 
   8   9   2      129.05      167.84     92.63 o 
   9   9   2       29.71       95.61     84.49 o 
  10   9   2      225.78      247.37    100.72 o 
  11   9   2      287.94      341.16    115.55 o 
  12   9   2      680.72      634.41    187.15 o 
  13   9   2       10.47      -96.43    199.40 o 
  14   9   2       58.47      -28.42    125.27 o 
 -13  10   2      299.85      378.80    221.11 o 
 -12  10   2       44.39      133.36    127.10 o 
 -11  10   2      391.25      393.75    156.59 o 
 -10  10   2        1.13       22.35    103.47 o 
  -9  10   2      119.02      171.64    125.27 o 
  -8  10   2      298.12      509.14    130.79 o 
  -7  10   2      931.37     1183.80    180.49 o 
  -6  10   2      407.64      445.09    126.05 o 
  -5  10   2      754.36      754.97    192.05 o 
  -4  10   2     2170.02     2184.24    280.73 o 
  -3  10   2      513.01      519.15    173.02 o 
  -2  10   2       27.81      -57.23     99.92 o 
  -1  10   2      399.34      450.16    159.25 o 
   0  10   2       24.77      -50.66    102.34 o 
   1  10   2       26.19       55.39    117.17 o 
   2  10   2      538.52      544.44    173.61 o 
   3  10   2      603.87      655.55    186.38 o 
   4  10   2     1996.57     2063.10    281.76 o 
   5  10   2      664.76      726.38    193.94 o 
   6  10   2      560.78      730.42    195.26 o 
   7  10   2      103.09      123.59    112.73 o 
   8  10   2       15.29      116.67     90.69 o 
   9  10   2        2.07       19.84     81.53 o 
  10  10   2      194.32      357.11    117.51 o 
  11  10   2      476.48      904.14    212.43 o 
  12  10   2       11.26       72.40    172.69 o 
 -11  11   2       16.18      102.66    128.32 o 
 -10  11   2       27.66        9.84    119.44 o 
  -9  11   2        8.32      -30.00    115.70 o 
  -8  11   2        0.27     -133.44    171.05 o 
  -7  11   2        4.44      143.23    126.84 o 
  -6  11   2      112.89       62.77    102.26 o 
  -5  11   2        3.40       32.56    103.50 o 
  -4  11   2       85.05       41.41    102.92 o 
  -3  11   2      181.71      265.39    137.39 o 
  -2  11   2      177.94      226.01    146.37 o 
  -1  11   2       16.32        9.47    112.76 o 
   0  11   2       73.91       74.08    126.15 o 
   1  11   2       24.80      -25.83    117.32 o 
   2  11   2       94.13       -2.21    108.69 o 
   3  11   2      249.29      138.90    145.87 o 
   4  11   2       75.47       10.33    122.80 o 
   5  11   2      419.83      479.56    176.23 o 
   6  11   2       26.10       80.27     97.81 o 
   7  11   2       38.71      113.48    120.12 o 
   8  11   2      198.13      188.53    180.69 o 
   9  11   2       63.07      104.29    114.69 o 
  10  11   2        7.66       53.83    120.81 o 
  -9  12   2        0.12      -98.13    124.12 o 
  -8  12   2      146.19      323.95    216.68 o 
  -7  12   2       26.05      131.75    122.49 o 
  -6  12   2       33.59       37.45     99.41 o 
  -5  12   2       70.63       12.24    106.68 o 
  -4  12   2      913.28     1128.98    241.47 o 
  -3  12   2      686.44      656.91    193.09 o 
  -2  12   2      427.41      443.19    194.48 o 
  -1  12   2       54.80       -8.07    129.32 o 
   0  12   2        3.85      -82.18    121.24 o 
   1  12   2        6.45     -101.06    118.86 o 
   2  12   2       53.77      -15.17    128.77 o 
   3  12   2      140.79       73.93    133.33 o 
   4  12   2      367.91      425.01    185.23 o 
   5  12   2       15.18       20.19    126.92 o 
   6  12   2       28.01       48.78    109.72 o 
   7  12   2        2.56      -69.68    188.33 o 
   8  12   2      220.92      263.23    145.00 o 
   9  12   2       29.92       77.99    177.69 o 
  -6  13   2        4.40       -1.58    164.12 o 
  -5  13   2       72.12      217.00    148.37 o 
  -4  13   2      647.22      548.00    196.64 o 
  -3  13   2      144.27      356.66    167.78 o 
  -2  13   2       91.45       40.72    147.29 o 
  -1  13   2       10.20      -31.74    159.33 o 
   0  13   2       12.88      -93.91    123.14 o 
   1  13   2       49.47       30.13    142.66 o 
   2  13   2      408.86      415.42    199.18 o 
   3  13   2      202.98      169.81    165.67 o 
   4  13   2       95.95      107.27    179.76 o 
   5  13   2      413.09      514.43    203.71 o 
   6  13   2       85.30      249.15    143.39 o 
   7  13   2        1.04       61.56    167.55 o 
  -4  14   2       98.56      207.25    211.54 o 
  -3  14   2      118.43      204.54    234.54 o 
  -2  14   2        2.71       -8.43    202.11 o 
  -1  14   2       10.14       20.57    212.54 o 
   0  14   2        0.37      -67.70    197.83 o 
   1  14   2       30.99       55.28    203.26 o 
 -18   1   3       92.47      235.82    203.11 o 
 -17   1   3       37.50      -12.43    138.55 o 
 -16   1   3       66.65       64.41     97.10 o 
 -15   1   3      360.20      393.38    148.49 o 
 -14   1   3       93.93      -27.14     86.76 o 
 -13   1   3      738.85      820.94    138.64 o 
 -12   1   3      378.55      349.86     98.71 o 
 -11   1   3        9.20       -8.18     53.50 o 
 -10   1   3      942.90     1097.70    112.78 o 
  -9   1   3     4730.04     4588.10    178.16 o 
  -8   1   3     7091.08     6690.66    262.80 o 
  -7   1   3     1000.65     1013.91     88.95 o 
  -6   1   3    34948.21    36521.72    416.25 o 
  -5   1   3     3047.24     2935.04    126.05 o 
  -4   1   3    25177.26    26804.28    482.67 o 
  -3   1   3     8415.38     8479.23    149.29 o 
  -2   1   3      431.20      387.56     27.72 o 
  -1   1   3     7265.77     7622.06    122.60 o 
   0   1   3     4693.02     4595.06     83.29 o 
   1   1   3    26588.67    27704.93    423.70 o 
   2   1   3    40305.75    42709.16   1250.08 o 
   3   1   3      153.75      153.95     42.85 o 
   4   1   3      822.68      878.74     72.84 o 
   5   1   3     1945.86     1908.93    114.35 o 
   6   1   3     5052.40     5566.83    273.82 o 
   7   1   3      139.17      140.20     74.48 o 
   8   1   3     5662.72     5829.71    287.50 o 
   9   1   3     3876.86     3894.31    257.00 o 
  10   1   3      173.89      194.71    100.05 o 
  11   1   3      127.62      160.93    100.08 o 
  12   1   3      143.08      167.81    105.19 o 
  13   1   3      117.92      127.19    102.97 o 
  14   1   3        1.36      -48.78     94.06 o 
  15   1   3      349.46      334.48    112.32 o 
  16   1   3      420.14      580.09    143.78 o 
  17   1   3       35.86       43.04    113.56 o 
 -17   2   3      154.70      463.64    233.54 o 
 -16   2   3       70.95      130.69    163.12 o 
 -15   2   3       71.91       55.56    137.55 o 
 -14   2   3     3300.18     3452.94    246.41 o 
 -13   2   3     1226.72     1509.42    182.11 o 
 -12   2   3      292.64      233.22     88.46 o 
 -11   2   3      336.82      331.38     96.80 o 
 -10   2   3        3.20      -33.85     53.66 o 
  -9   2   3     1487.99     1328.43    110.73 o 
  -8   2   3      180.81      182.36     55.45 o 
  -7   2   3    36462.49    37181.57    739.46 o 
  -6   2   3      413.13      415.85     51.44 o 
  -5   2   3     2604.58     2586.89     86.80 o 
  -4   2   3     4360.86     4223.12    103.05 o 
  -3   2   3     6035.99     6217.71    106.79 o 
  -2   2   3     1300.50     1334.73     58.53 o 
  -1   2   3    37810.23    38755.98    855.27 o 
   0   2   3    15470.85    16891.30    207.21 o 
   1   2   3    52675.04    55599.31   1524.45 o 
   2   2   3       59.59       57.06     39.87 o 
   3   2   3       49.88       72.02     43.16 o 
   4   2   3      695.02      684.79     76.66 o 
   5   2   3     3218.92     3168.45    124.35 o 
   6   2   3     1885.05     1791.85     77.47 o 
   7   2   3     1323.24     1158.48     76.85 o 
   8   2   3     5071.43     4723.33    313.56 o 
   9   2   3       47.67       16.92     61.88 o 
  10   2   3     2464.28     2435.81    197.04 o 
  11   2   3     3811.46     3713.43    228.64 o 
  12   2   3      912.87      760.76    141.37 o 
  13   2   3      224.62      169.25     94.76 o 
  14   2   3       74.99       14.00     80.39 o 
  15   2   3      117.46      183.30     99.87 o 
  16   2   3       20.99       49.91    105.00 o 
  17   2   3       40.77       33.14    175.69 o 
 -17   3   3       10.38       66.56    149.69 o 
 -16   3   3      315.81      596.05    264.39 o 
 -15   3   3      451.50      564.73    168.38 o 
 -14   3   3     1484.50     1467.47    240.97 o 
 -13   3   3     1615.53     1784.82    249.42 o 
 -12   3   3      837.07      992.01    149.05 o 
 -11   3   3      634.25      562.57    112.84 o 
 -10   3   3      546.20      539.84    104.71 o 
  -9   3   3     4539.82     4537.57    175.85 o 
  -8   3   3     1092.36     1151.62     85.63 o 
  -7   3   3     4927.89     4665.49    134.56 o 
  -6   3   3       36.34      116.86     38.09 o 
  -5   3   3      114.67      106.27     34.06 o 
  -4   3   3     3041.33     3049.80    100.07 o 
  -3   3   3    15480.24    16932.30    496.40 o 
  -2   3   3    12065.30    13214.83    589.14 o 
  -1   3   3     2567.33     2664.82    116.17 o 
   0   3   3     4287.73     4435.28    107.07 o 
   1   3   3       41.83       48.74     33.37 o 
   2   3   3     1600.04     1599.96     82.71 o 
   3   3   3     2491.33     2442.73    204.98 o 
   4   3   3      436.02      412.63     68.13 o 
   5   3   3     3698.24     3291.62    151.78 o 
   6   3   3     1007.52     1054.29    109.74 o 
   7   3   3     5482.12     5325.23    183.38 o 
   8   3   3       16.71       63.64     52.97 o 
   9   3   3     6225.60     5861.22    217.79 o 
  10   3   3      289.97      350.74     99.34 o 
  11   3   3      580.42      483.54    114.55 o 
  12   3   3      326.36      381.46    106.02 o 
  13   3   3      800.74      764.17    145.80 o 
  14   3   3       41.79      144.41    173.69 o 
  15   3   3       56.38       75.42    145.12 o 
  16   3   3       46.52       60.85    182.83 o 
 -16   4   3      214.25      476.21    245.25 o 
 -15   4   3     1281.32     1739.97    272.45 o 
 -14   4   3      439.48      454.16    153.91 o 
 -13   4   3      582.06      696.32    259.96 o 
 -12   4   3      164.92      214.42    108.67 o 
 -11   4   3     1773.68     1590.08    216.84 o 
 -10   4   3      776.33      726.14    157.81 o 
  -9   4   3     2406.23     2191.96    164.75 o 
  -8   4   3     6441.09     6633.38    200.58 o 
  -7   4   3     4997.58     5024.78    218.08 o 
  -6   4   3      891.92      901.91    124.52 o 
  -5   4   3     5216.45     5287.75    194.00 o 
  -4   4   3       34.93       30.87     27.13 o 
  -3   4   3     5760.19     5595.91    184.18 o 
  -2   4   3       66.51       28.63     44.20 o 
  -1   4   3    15049.76    15689.28    232.76 o 
   0   4   3    25810.29    27452.00    577.79 o 
   1   4   3     1091.35     1147.94     74.72 o 
   2   4   3    13303.90    13607.34    400.93 o 
   3   4   3     1187.81     1119.80     82.55 o 
   4   4   3     1190.26     1026.60     85.61 o 
   5   4   3        5.77      -36.54     36.54 o 
   6   4   3    12188.81    12063.60    267.59 o 
   7   4   3     7297.92     6474.96    210.71 o 
   8   4   3      141.63      138.92     63.13 o 
   9   4   3      899.95      937.99    116.51 o 
  10   4   3      762.42      825.03    114.84 o 
  11   4   3      220.18      220.27     77.35 o 
  12   4   3       50.91       53.49     95.77 o 
  13   4   3       59.51      123.35    101.63 o 
  14   4   3      108.16      219.66    118.43 o 
  15   4   3       19.15       -7.11     88.84 o 
  16   4   3      178.90      237.39    232.54 o 
 -16   5   3     2039.67     1903.52    304.65 o 
 -15   5   3      424.25      665.68    181.75 o 
 -14   5   3     2466.38     2458.20    474.93 o 
 -13   5   3      675.22      955.43    295.24 o 
 -12   5   3      383.99      415.37    137.16 o 
 -11   5   3      279.09      242.67    115.92 o 
 -10   5   3     3184.41     3249.03    266.93 o 
  -9   5   3     2892.77     2839.12    185.25 o 
  -8   5   3      168.53      170.64     74.34 o 
  -7   5   3      606.48      594.66    105.08 o 
  -6   5   3     6735.54     6173.56    236.26 o 
  -5   5   3      161.06      243.82     72.95 o 
  -4   5   3       96.03      153.85     64.02 o 
  -3   5   3     4492.39     4660.43    188.91 o 
  -2   5   3     6627.81     6295.94    212.26 o 
  -1   5   3     9054.56     9457.26    296.82 o 
   0   5   3    11543.73    11886.04    278.14 o 
   1   5   3    54239.04    55600.64   1160.62 o 
   2   5   3     3560.65     3507.03    130.17 o 
   3   5   3     8535.36     8283.44    249.66 o 
   4   5   3      387.06      291.72     61.12 o 
   5   5   3     4602.51     4310.28    162.53 o 
   6   5   3       34.54       88.18     52.18 o 
   7   5   3      554.35      576.33     90.17 o 
   8   5   3     9690.52     9355.65    272.63 o 
   9   5   3     3383.44     2937.17    205.73 o 
  10   5   3      292.08      360.97    107.78 o 
  11   5   3        2.73       -3.82     58.33 o 
  12   5   3       18.38       28.92     69.03 o 
  13   5   3      626.99      652.33    172.05 o 
  14   5   3      139.04      216.97    113.71 o 
  15   5   3      397.93      612.17    164.84 o 
 -16   6   3       43.71      163.69    149.41 o 
 -15   6   3      719.19     1016.01    215.36 o 
 -14   6   3      393.25      411.80    212.25 o 
 -13   6   3      774.25      721.89    278.53 o 
 -12   6   3       71.09      119.67    101.88 o 
 -11   6   3     4811.69     4728.43    338.42 o 
 -10   6   3        1.91       53.93     91.79 o 
  -9   6   3      208.65      202.15     88.38 o 
  -8   6   3     1819.63     1776.13    172.15 o 
  -7   6   3     1259.79     1232.74    146.16 o 
  -6   6   3       63.03       76.92     66.14 o 
  -5   6   3     1032.57      800.46    115.38 o 
  -4   6   3      226.81      227.14     81.10 o 
  -3   6   3      163.42      246.50     76.26 o 
  -2   6   3       70.82      105.81     63.92 o 
  -1   6   3      836.65      714.47     63.41 o 
   0   6   3    13817.84    14423.93    305.01 o 
   1   6   3     2022.39     1927.20    105.83 o 
   2   6   3     6063.07     5922.66    174.34 o 
   3   6   3       38.76       54.64     45.03 o 
   4   6   3     1685.49     1732.65    116.76 o 
   5   6   3      241.02      267.54     68.60 o 
   6   6   3     1116.24     1115.21    142.69 o 
   7   6   3     2765.46     2738.20    197.50 o 
   8   6   3     1115.98      972.97    146.35 o 
   9   6   3      794.26      810.07    144.23 o 
  10   6   3        7.86       25.69     61.41 o 
  11   6   3       11.35      -33.59     66.83 o 
  12   6   3       52.89       43.94     75.70 o 
  13   6   3       12.04      113.60     98.51 o 
  14   6   3       59.52       81.45     97.44 o 
  15   6   3       15.25      -46.84     94.69 o 
 -15   7   3        0.45        0.29    147.26 o 
 -14   7   3      161.62      281.67    181.97 o 
 -13   7   3      245.15      136.39    109.41 o 
 -12   7   3     1077.30     1107.67    220.57 o 
 -11   7   3      164.52      182.33    116.68 o 
 -10   7   3     1669.95     1699.56    328.66 o 
  -9   7   3      338.13      328.81    101.10 o 
  -8   7   3      830.75      955.54    142.94 o 
  -7   7   3        0.91      -60.71     60.71 o 
  -6   7   3       42.25       76.69     74.81 o 
  -5   7   3      287.79      372.29    102.22 o 
  -4   7   3       37.74       45.58     71.73 o 
  -3   7   3      101.41      186.38     80.17 o 
  -2   7   3     2509.11     2440.97    169.58 o 
  -1   7   3      141.31      153.38     70.47 o 
   0   7   3     5917.75     5686.04    225.45 o 
   1   7   3      213.38      236.38     60.75 o 
   2   7   3      439.21      470.23     74.40 o 
   3   7   3     1129.35     1079.41    131.40 o 
   4   7   3      849.60      759.95    123.63 o 
   5   7   3     1594.11     1507.65    164.58 o 
   6   7   3      543.68      646.45    128.94 o 
   7   7   3      436.65      505.80    121.12 o 
   8   7   3      159.41      144.70     87.41 o 
   9   7   3      204.19      180.56     91.92 o 
  10   7   3     1367.16     1411.00    187.92 o 
  11   7   3      524.29      514.91    125.48 o 
  12   7   3      212.93      185.84     93.47 o 
  13   7   3        5.74      -67.04     67.04 o 
  14   7   3      170.20      296.41    145.98 o 
  15   7   3       93.23        8.71    120.55 o 
 -14   8   3       25.42       38.28    159.69 o 
 -13   8   3        0.82        2.48     98.70 o 
 -12   8   3        3.91       29.16     91.54 o 
 -11   8   3       58.70      118.03    109.19 o 
 -10   8   3     1266.08     1468.98    291.81 o 
  -9   8   3       22.83       42.03     98.00 o 
  -8   8   3     2753.13     2945.93    227.49 o 
  -7   8   3     4604.83     4641.44    326.80 o 
  -6   8   3      257.12      237.82    106.03 o 
  -5   8   3     3191.52     3079.28    219.22 o 
  -4   8   3      152.70      183.44     94.21 o 
  -3   8   3      998.66     1002.07    154.55 o 
  -2   8   3      225.24      212.12     90.06 o 
  -1   8   3     1237.39     1422.19    149.30 o 
   0   8   3     2585.05     2857.59    270.98 o 
   1   8   3      829.90      573.78    160.15 o 
   2   8   3      897.98      897.77    188.71 o 
   3   8   3      743.16      840.78    132.09 o 
   4   8   3      638.40      585.68    119.49 o 
   5   8   3      108.68       60.70     74.93 o 
   6   8   3      101.48      107.42     83.23 o 
   7   8   3     1539.45     1775.80    195.24 o 
   8   8   3      170.83      226.27     96.45 o 
   9   8   3      268.11      270.06    104.88 o 
  10   8   3     1245.90     1370.42    192.97 o 
  11   8   3       43.43      142.49    122.56 o 
  12   8   3      126.89      141.99     95.53 o 
  13   8   3      171.06      282.43    126.77 o 
  14   8   3      167.63      333.46    144.21 o 
 -13   9   3        1.48       53.93    102.60 o 
 -12   9   3      160.35      248.29    136.14 o 
 -11   9   3        8.25      154.69    111.90 o 
 -10   9   3      465.06      789.77    185.64 o 
  -9   9   3      743.12      726.59    184.00 o 
  -8   9   3       97.32       79.89     87.73 o 
  -7   9   3      330.84      391.96    117.78 o 
  -6   9   3     2637.50     2730.59    230.64 o 
  -5   9   3       66.59       52.40     83.50 o 
  -4   9   3     1585.65     1686.51    185.16 o 
  -3   9   3      318.71      332.47    108.70 o 
  -2   9   3      381.02      367.01    149.02 o 
  -1   9   3      169.04      228.66    133.79 o 
   0   9   3       49.60      -12.39    111.17 o 
   1   9   3     3161.96     2701.75    284.24 o 
   2   9   3       78.27       26.44    105.89 o 
   3   9   3      138.64      138.70    120.62 o 
   4   9   3       51.76      129.01    116.80 o 
   5   9   3      799.25      935.05    150.34 o 
   6   9   3      158.23       55.84     82.05 o 
   7   9   3      469.70      464.20    119.17 o 
   8   9   3     1012.16      995.67    167.80 o 
   9   9   3      377.62      306.23    107.53 o 
  10   9   3      605.50      623.80    156.71 o 
  11   9   3       74.76       22.06     82.99 o 
  12   9   3       34.94      -24.13     95.97 o 
  13   9   3      141.09      173.52    120.16 o 
 -13  10   3      193.88      218.97    192.54 o 
 -12  10   3       26.27       25.09    116.13 o 
 -11  10   3      182.64      297.62    147.02 o 
 -10  10   3       87.01      155.46    120.06 o 
  -9  10   3       18.16       33.16     98.34 o 
  -8  10   3      288.97      201.63    120.57 o 
  -7  10   3       43.56       91.37     91.29 o 
  -6  10   3      452.86      404.90    122.87 o 
  -5  10   3       11.09       19.55    102.54 o 
  -4  10   3     1449.20     1167.36    226.62 o 
  -3  10   3       54.41       53.26    116.78 o 
  -2  10   3      139.40      149.44    119.11 o 
  -1  10   3       12.05      -82.12     97.95 o 
   0  10   3       17.20        4.38    105.24 o 
   1  10   3      160.54      119.94    121.55 o 
   2  10   3     1498.89     1399.29    244.41 o 
   3  10   3      786.32      740.89    194.01 o 
   4  10   3      628.12      636.22    194.52 o 
   5  10   3      240.65       80.32    119.10 o 
   6  10   3        4.38      123.10    160.83 o 
   7  10   3      175.76      154.86    125.80 o 
   8  10   3      161.29       90.64    110.34 o 
   9  10   3        8.56      -60.93     74.12 o 
  10  10   3       18.24      132.60     91.83 o 
  11  10   3      291.92      320.46    112.79 o 
  12  10   3        1.28      -12.64    117.48 o 
 -11  11   3       28.59      111.70    130.41 o 
 -10  11   3       19.00       38.12    114.01 o 
  -9  11   3      155.32      107.84    165.83 o 
  -8  11   3      282.37      129.98    171.55 o 
  -7  11   3       45.84       -2.14     92.85 o 
  -6  11   3      402.05      311.34    143.94 o 
  -5  11   3      881.73     1213.59    235.28 o 
  -4  11   3      179.93      140.86    128.14 o 
  -3  11   3      319.83      214.45    268.96 o 
  -2  11   3      255.47      219.80    136.21 o 
  -1  11   3       29.55      130.54    135.24 o 
   0  11   3        4.74        9.70    122.26 o 
   1  11   3       11.93      -93.15    113.54 o 
   2  11   3     1252.66     1553.93    334.31 o 
   3  11   3     1625.01     1668.61    285.19 o 
   4  11   3       26.20       39.06    113.80 o 
   5  11   3      687.47      781.53    215.33 o 
   6  11   3        2.96       10.67    100.76 o 
   7  11   3        9.61      100.27    100.11 o 
   8  11   3       32.40      128.74    107.18 o 
   9  11   3      147.22      500.26    170.19 o 
  10  11   3      538.84      604.18    189.66 o 
  -9  12   3      127.14      124.55    183.69 o 
  -8  12   3        0.08      -73.70    138.12 o 
  -7  12   3       76.60      520.92    227.25 o 
  -6  12   3      394.69      478.17    170.24 o 
  -5  12   3       68.24      220.58    132.98 o 
  -4  12   3       27.25      -41.43    111.48 o 
  -3  12   3      135.93      229.57    184.12 o 
  -2  12   3      246.21      153.40    126.57 o 
  -1  12   3        0.30        8.58    130.78 o 
   0  12   3        6.06      -12.58    126.78 o 
   1  12   3      161.52      152.72    154.24 o 
   2  12   3      374.33      372.50    180.15 o 
   3  12   3     1147.66     1036.99    246.99 o 
   4  12   3      598.93      881.75    228.08 o 
   5  12   3        6.49      -71.76    106.31 o 
   6  12   3      242.39      311.89    162.76 o 
   7  12   3        2.37      190.02    151.83 o 
   8  12   3      826.89      948.24    230.87 o 
   9  12   3       12.13      213.40    197.11 o 
  -6  13   3       22.40      -11.50    139.84 o 
  -5  13   3       29.40      192.26    126.15 o 
  -4  13   3        6.48      123.00    138.91 o 
  -3  13   3      278.90      382.78    169.67 o 
  -2  13   3      135.43      369.55    178.12 o 
  -1  13   3      177.26       71.14    160.16 o 
   0  13   3       90.96       89.90    147.38 o 
   1  13   3       32.67       67.89    155.39 o 
   2  13   3       14.91      116.56    150.99 o 
   3  13   3      291.51      359.13    186.68 o 
   4  13   3       39.77        5.49    190.04 o 
   5  13   3      347.27      346.92    174.25 o 
   6  13   3       13.50      145.55    215.11 o 
   7  13   3      252.16       69.42    205.54 o 
  -4  14   3       19.01       29.42    206.40 o 
  -3  14   3        1.73       81.13    189.97 o 
  -2  14   3      113.59      -49.42    190.97 o 
  -1  14   3      320.01      143.98    252.53 o 
   0  14   3      248.08      406.65    265.53 o 
   1  14   3        1.59      -77.27    179.83 o 
 -18   0   4      242.10      231.54    203.26 o 
 -17   0   4      214.87      140.55    177.12 o 
 -16   0   4       57.40       79.85    159.40 o 
 -15   0   4      773.61      673.04    264.39 o 
 -14   0   4      115.20       82.27    148.98 o 
 -13   0   4      405.98      409.22    185.97 o 
 -12   0   4     4511.31     4137.20    286.34 o 
 -11   0   4      109.72       79.61     85.83 o 
 -10   0   4       40.82      100.65     81.33 o 
  -9   0   4      215.51      315.12    101.35 o 
  -8   0   4      919.40      798.96    128.54 o 
  -7   0   4    23323.47    26179.19   1256.95 o 
  -6   0   4     1212.95     1326.95    130.64 o 
  -5   0   4     1678.37     1680.86    134.27 o 
  -4   0   4     8245.17     8525.05    501.35 o 
  -3   0   4      426.25      424.86     42.51 o 
  -2   0   4    18829.36    19957.04    551.35 o 
  -1   0   4    51945.73    51784.09    689.93 o 
   0   0   4    58054.19    59602.07    722.73 o 
   1   0   4    30098.58    31248.83    359.89 o 
   2   0   4     1844.26     1993.27    166.69 o 
   3   0   4    10850.54    11241.02    275.80 o 
   4   0   4    12699.37    12704.38    450.50 o 
   5   0   4     2935.93     3037.12    247.82 o 
   6   0   4     3422.48     3457.20    283.53 o 
   7   0   4    18070.09    19074.28    684.18 o 
   8   0   4     7046.26     7143.50    453.50 o 
   9   0   4      821.06      834.59    212.68 o 
  10   0   4      225.05      206.11    143.98 o 
  11   0   4       57.91       86.13    132.27 o 
  12   0   4       10.17      -47.56    102.56 o 
  13   0   4      396.16      268.96    167.40 o 
  15   0   4     1045.22     1442.21    358.66 o 
  16   0   4       41.80      116.23    109.79 o 
  17   0   4      384.59      283.71    155.48 o 
 -18   1   4       78.19      193.26    180.12 o 
 -17   1   4        4.69      -29.42    140.41 o 
 -16   1   4      123.46      203.16    125.37 o 
 -15   1   4      274.83      417.30    150.19 o 
 -14   1   4     1296.48     1528.85    240.05 o 
 -13   1   4        9.49       33.45     69.10 o 
 -12   1   4      481.09      545.61    119.15 o 
 -11   1   4      169.80      115.99     66.34 o 
 -10   1   4     1839.36     1875.28    139.81 o 
  -9   1   4       45.54       16.06     49.85 o 
  -8   1   4    10790.64    10548.70    249.78 o 
  -7   1   4      829.91      806.00     84.05 o 
  -6   1   4     6852.32     6748.08    150.79 o 
  -5   1   4      671.90      639.46     54.94 o 
  -4   1   4     3420.52     3541.62     81.27 o 
  -3   1   4     5382.58     5428.51     84.37 o 
  -2   1   4     1800.91     1796.89     63.92 o 
  -1   1   4     7740.97     8142.62    135.79 o 
   0   1   4      425.29      472.44     39.46 o 
   1   1   4      446.57      438.23     41.20 o 
   2   1   4     1037.09     1014.54     68.89 o 
   3   1   4     3583.24     3559.99    133.64 o 
   4   1   4        2.34      -15.96     33.50 o 
   5   1   4     1378.41     1323.82     94.43 o 
   6   1   4       39.67       36.66     50.41 o 
   7   1   4     7443.82     7220.32    254.53 o 
   8   1   4     1153.85     1254.88    166.49 o 
   9   1   4    10221.79    10057.21    581.63 o 
  10   1   4      130.94      206.21    104.78 o 
  11   1   4       17.17        4.97     84.44 o 
  12   1   4      555.74      503.17    122.81 o 
  13   1   4      224.25      113.06     91.47 o 
  14   1   4      481.63      554.45    134.41 o 
  15   1   4      812.21      957.98    167.36 o 
  16   1   4      146.24      255.30    170.62 o 
  17   1   4       16.37       75.06     86.16 o 
 -17   2   4       84.52       -1.57    143.69 o 
 -16   2   4       32.28      -98.56     98.56 o 
 -15   2   4      728.23      634.33    246.68 o 
 -14   2   4      192.64      201.06    124.00 o 
 -13   2   4      494.06      491.68    117.71 o 
 -12   2   4      761.78      732.78    130.70 o 
 -11   2   4     5484.35     5359.75    217.15 o 
 -10   2   4      795.55      870.08     94.56 o 
  -9   2   4     6559.13     6283.95    182.74 o 
  -8   2   4     6499.53     6659.95    245.80 o 
  -7   2   4     2715.97     2785.06    108.62 o 
  -6   2   4     1145.53     1112.47     69.13 o 
  -5   2   4       45.92       63.43     29.32 o 
  -4   2   4      780.55      759.93     50.84 o 
  -3   2   4     8302.00     8601.63    133.70 o 
  -2   2   4     4658.04     4953.22    102.53 o 
  -1   2   4      111.09       89.84     28.59 o 
   0   2   4    59901.75    62060.66    931.15 o 
   1   2   4      240.71      213.41     35.58 o 
   2   2   4    15837.72    16336.48    311.62 o 
   3   2   4      909.04     1045.41     87.30 o 
   4   2   4     5468.78     5515.61    178.53 o 
   5   2   4     1076.75     1069.03    102.41 o 
   6   2   4    20901.56    20670.82    543.35 o 
   7   2   4      836.57      892.03     97.43 o 
   8   2   4     1957.45     1728.87    154.31 o 
   9   2   4     2672.28     2774.58    184.38 o 
  10   2   4     2086.18     2110.31    190.10 o 
  11   2   4      891.56      753.90    134.26 o 
  12   2   4        6.25       55.29     78.44 o 
  13   2   4     1946.24     1832.74    209.74 o 
  14   2   4      200.49      257.80    109.29 o 
  15   2   4        1.89      -28.26     77.90 o 
  16   2   4       40.96      -40.05    110.22 o 
 -17   3   4      256.57      402.08    229.11 o 
 -16   3   4      813.85      697.18    278.53 o 
 -15   3   4       63.84      183.25    114.77 o 
 -14   3   4      161.98      248.83    128.14 o 
 -13   3   4      105.20       53.02     89.05 o 
 -12   3   4     2048.26     2131.71    259.16 o 
 -11   3   4       48.39      -34.15     52.84 o 
 -10   3   4     5468.13     5673.14    427.70 o 
  -9   3   4     8327.28     8294.59    200.64 o 
  -8   3   4     1395.00     1368.26     90.63 o 
  -7   3   4       88.70       93.00     39.22 o 
  -6   3   4       76.75       88.32     37.36 o 
  -5   3   4     1659.90     1550.05     74.61 o 
  -4   3   4      383.08      427.25     48.81 o 
  -3   3   4     1013.06      884.11     53.99 o 
  -2   3   4      789.56      743.00     75.07 o 
  -1   3   4    32897.66    34225.61    278.29 o 
   0   3   4    18958.92    20764.21    324.11 o 
   1   3   4    29210.39    31135.54    773.33 o 
   2   3   4     2033.21     1947.52     80.45 o 
   3   3   4     6725.31     6709.08    181.45 o 
   4   3   4     3102.81     3195.47    144.45 o 
   5   3   4    19733.23    19774.86    645.90 o 
   6   3   4    11922.68    11580.87    518.32 o 
   7   3   4     1528.25     1470.95    137.17 o 
   8   3   4    17707.63    17643.32    551.70 o 
   9   3   4      276.84      343.55     83.75 o 
  10   3   4      462.80      482.37    114.79 o 
  11   3   4        3.46       38.06     71.07 o 
  12   3   4      352.94      335.64    108.71 o 
  13   3   4        1.74      -30.36     76.11 o 
  14   3   4        8.32      -39.86    104.25 o 
  15   3   4     1613.07     1578.19    399.37 o 
  16   3   4      692.49      665.19    276.24 o 
 -16   4   4       20.10      -33.40    102.81 o 
 -15   4   4      380.82      210.95    138.13 o 
 -14   4   4      510.03      611.69    208.33 o 
 -13   4   4      151.00      270.10    133.02 o 
 -12   4   4      320.60      107.56    146.12 o 
 -11   4   4     2072.84     2033.31    234.28 o 
 -10   4   4      366.98      282.13    159.98 o 
  -9   4   4      595.39      568.80    103.37 o 
  -8   4   4      179.89      174.25     50.25 o 
  -7   4   4     2524.93     2516.07    105.71 o 
  -6   4   4      128.38      121.51     44.92 o 
  -5   4   4     4291.92     4573.80    163.98 o 
  -4   4   4     1880.98     1632.11    116.17 o 
  -3   4   4     1672.72     1912.25    118.52 o 
  -2   4   4      926.54      941.90     92.25 o 
  -1   4   4     5676.86     6039.44    124.24 o 
   0   4   4    22756.18    23092.78    347.93 o 
   1   4   4       92.79      124.56     41.02 o 
   2   4   4     2845.11     2687.00    110.26 o 
   3   4   4        8.04       12.43     26.45 o 
   4   4   4     3842.91     3792.36    143.72 o 
   5   4   4      428.27      507.27     74.75 o 
   6   4   4     2807.33     2803.54    140.44 o 
   7   4   4    14768.15    14609.69    429.79 o 
   8   4   4     3245.24     3006.97    185.16 o 
   9   4   4     3060.30     2894.18    200.16 o 
  10   4   4       27.39       77.75     69.52 o 
  11   4   4      205.40      218.81     93.11 o 
  12   4   4       47.86      136.55    147.98 o 
  13   4   4        0.46      230.39    181.40 o 
  14   4   4      238.44      389.41    140.38 o 
  15   4   4      250.18      183.94    120.96 o 
  16   4   4      155.78      180.47    132.45 o 
 -16   5   4      132.16      265.58    139.30 o 
 -15   5   4        0.90       24.89     96.14 o 
 -14   5   4      105.13      172.16    111.99 o 
 -13   5   4        8.75      -56.28    143.55 o 
 -12   5   4      534.39      597.11    182.76 o 
 -11   5   4      260.76      425.15    135.63 o 
 -10   5   4      110.92      116.64     95.33 o 
  -9   5   4     1039.85      951.60    180.93 o 
  -8   5   4     1130.79     1177.31    138.29 o 
  -7   5   4       53.62       85.47     61.82 o 
  -6   5   4      203.38      182.17     74.15 o 
  -5   5   4       14.97      -18.06     49.71 o 
  -4   5   4      293.60      423.24     85.81 o 
  -3   5   4     1351.05     1373.84    121.10 o 
  -2   5   4     2482.91     2212.25    137.91 o 
  -1   5   4      195.49      198.78     39.55 o 
   0   5   4       16.45       35.59     34.43 o 
   1   5   4     2902.06     2897.35    117.91 o 
   2   5   4      140.34      124.19     48.09 o 
   3   5   4     4727.73     4405.11    181.03 o 
   4   5   4      354.86      357.29     43.98 o 
   5   5   4     4725.51     4507.21    171.10 o 
   6   5   4      766.15      872.15    101.14 o 
   7   5   4     2019.27     1984.97    142.56 o 
   8   5   4      468.63      468.85     93.64 o 
   9   5   4       68.72       90.53     76.84 o 
  10   5   4        6.28      -20.44     62.17 o 
  11   5   4      130.72      120.54     80.10 o 
  12   5   4      745.12      992.21    159.96 o 
  13   5   4      241.26      177.12    108.50 o 
  14   5   4      246.09      220.25    119.60 o 
  15   5   4       72.80      -38.48     85.77 o 
  16   5   4       25.30       14.57    123.84 o 
 -16   6   4       39.69      267.53    183.26 o 
 -15   6   4      592.26      609.87    184.54 o 
 -14   6   4        0.98      178.54    163.12 o 
 -13   6   4     1041.27     1318.80    345.09 o 
 -12   6   4       16.22      -58.62     84.84 o 
 -11   6   4     1554.76     1627.57    238.31 o 
 -10   6   4     1969.89     2367.37    372.73 o 
  -9   6   4     1976.09     1748.21    229.60 o 
  -8   6   4     1512.55     1787.27    170.80 o 
  -7   6   4       31.73       38.12     66.74 o 
  -6   6   4       22.33       40.10     67.15 o 
  -5   6   4      334.67      303.00     90.87 o 
  -4   6   4     8467.23     8252.98    275.11 o 
  -3   6   4     5628.40     5447.79    222.43 o 
  -2   6   4     1946.05     1879.85    176.71 o 
  -1   6   4    19561.39    19884.10    404.07 o 
   0   6   4     5988.01     6022.07    190.13 o 
   1   6   4     1155.60     1112.12     90.88 o 
   2   6   4     6784.51     6958.91    192.74 o 
   3   6   4     1361.94     1388.06    107.23 o 
   4   6   4    14396.69    13630.94    599.26 o 
   5   6   4      586.49      537.87     84.03 o 
   6   6   4    14640.96    14239.45    646.24 o 
   7   6   4     8131.72     7691.03    324.89 o 
   8   6   4      185.21      146.71     87.96 o 
   9   6   4     2113.03     1917.82    199.04 o 
  10   6   4       12.70      -11.87     59.48 o 
  11   6   4      247.03      176.58     92.06 o 
  12   6   4      187.60      295.17    101.86 o 
  13   6   4      719.47      754.10    151.08 o 
  14   6   4      631.78      718.63    187.63 o 
  15   6   4       42.21      110.95    110.11 o 
  16   6   4       39.36       38.85    144.26 o 
 -15   7   4        2.80       91.52    162.40 o 
 -14   7   4      626.01      847.16    307.24 o 
 -13   7   4      264.93      377.51    197.26 o 
 -12   7   4     2229.72     2471.77    445.50 o 
 -11   7   4      155.60      369.25    137.50 o 
 -10   7   4     3435.41     3797.29    312.03 o 
  -9   7   4     4807.40     4886.37    336.24 o 
  -8   7   4      269.11      359.66    106.06 o 
  -7   7   4     2772.61     3010.48    203.31 o 
  -6   7   4      715.54      761.15    131.66 o 
  -5   7   4     3721.79     3497.29    209.34 o 
  -4   7   4      186.12      323.14     92.82 o 
  -3   7   4     3191.29     3027.51    187.90 o 
  -2   7   4    10646.79    10201.41    313.62 o 
  -1   7   4     6697.11     6688.06    252.21 o 
   0   7   4     2676.73     2695.50    170.54 o 
   1   7   4     9443.55     9626.98    307.91 o 
   2   7   4     1836.55     1850.09    126.79 o 
   3   7   4     3131.24     3040.98    185.85 o 
   4   7   4     1190.88      951.16    133.40 o 
   5   7   4     4043.58     3912.24    221.98 o 
   6   7   4     3164.59     3105.97    214.95 o 
   7   7   4     4412.83     4091.75    244.05 o 
   8   7   4     4749.69     4493.85    261.19 o 
   9   7   4      162.60      146.03     84.86 o 
  10   7   4      237.25      198.45     95.94 o 
  11   7   4      458.61      575.86    136.66 o 
  12   7   4      784.95      950.50    168.57 o 
  13   7   4       78.85      103.10     86.16 o 
  14   7   4      140.25      167.57    181.19 o 
  15   7   4      419.00      262.10    179.40 o 
 -14   8   4        4.06      -38.99    149.69 o 
 -13   8   4     1310.00     1287.24    364.80 o 
 -12   8   4      125.31      -44.65     84.56 o 
 -11   8   4     1436.74     1719.72    266.78 o 
 -10   8   4       64.67       62.55     99.57 o 
  -9   8   4      651.62      598.50    163.49 o 
  -8   8   4     2443.87     2328.36    278.12 o 
  -7   8   4        8.78      -46.41     73.76 o 
  -6   8   4     1702.80     1984.85    193.61 o 
  -5   8   4       96.47      135.36     90.56 o 
  -4   8   4     1233.64     1088.05    151.39 o 
  -3   8   4       46.80       53.32     78.14 o 
  -2   8   4        2.66      -22.91     68.47 o 
  -1   8   4      237.80      221.30     88.29 o 
   0   8   4     2565.64     2815.25    191.59 o 
   1   8   4       10.67       37.66    103.32 o 
   2   8   4     1587.34     1564.47    219.75 o 
   3   8   4     2211.95     2177.60    178.64 o 
   4   8   4      319.81      339.69    103.83 o 
   5   8   4      829.96      967.94    149.49 o 
   6   8   4      182.34      281.05    104.73 o 
   7   8   4       43.22      103.96     84.17 o 
   8   8   4     1011.30     1031.65    165.68 o 
   9   8   4      714.46      703.04    142.30 o 
  10   8   4      846.57     1017.11    169.25 o 
  11   8   4      676.24      768.83    154.50 o 
  12   8   4      296.36      467.63    123.81 o 
  13   8   4       78.86       77.24    113.48 o 
  14   8   4       19.93      103.94     95.73 o 
 -13   9   4       60.62      -62.42    140.69 o 
 -12   9   4      132.42      200.25    118.57 o 
 -11   9   4        5.00       49.07     97.73 o 
 -10   9   4        0.62      -24.31     89.90 o 
  -9   9   4     1007.21     1213.89    234.72 o 
  -8   9   4      319.29      277.63    147.83 o 
  -7   9   4      158.06      109.04     84.08 o 
  -6   9   4       62.20        8.09     81.21 o 
  -5   9   4      447.51      367.93    111.60 o 
  -4   9   4     1036.70      954.64    242.42 o 
  -3   9   4      241.63      305.15    108.30 o 
  -2   9   4      886.77      767.53    270.96 o 
  -1   9   4       28.01       -7.47    110.59 o 
   0   9   4       79.67       75.08    154.41 o 
   1   9   4      186.62       84.31    120.05 o 
   2   9   4     2372.48     2492.27    282.13 o 
   3   9   4     1152.34     1226.97    219.71 o 
   4   9   4      142.24      134.69    154.83 o 
   5   9   4      321.01      131.85    144.62 o 
   6   9   4      113.09       74.98     74.99 o 
   7   9   4     1023.80     1007.55    190.45 o 
   8   9   4      130.65      102.61     85.69 o 
   9   9   4      758.94      850.55    163.81 o 
  10   9   4      285.07      336.45    111.07 o 
  11   9   4      359.15      261.48    167.20 o 
  12   9   4       31.49       34.94     81.86 o 
  13   9   4      279.56      448.85    155.67 o 
 -12  10   4        3.55       47.47    114.77 o 
 -11  10   4       20.85      143.87    140.91 o 
 -10  10   4      311.36      301.22    152.23 o 
  -9  10   4      213.96      210.90    261.18 o 
  -8  10   4      689.74      641.43    177.42 o 
  -7  10   4      982.12     1015.28    173.64 o 
  -6  10   4        6.21       54.58     80.70 o 
  -5  10   4      375.82      484.64    160.18 o 
  -4  10   4      172.03      189.73    132.36 o 
  -3  10   4     1098.54     1089.22    219.96 o 
  -2  10   4       77.20       15.43    111.35 o 
  -1  10   4      500.21      605.19    171.04 o 
   0  10   4      689.01      616.43    172.83 o 
   1  10   4      366.30      338.50    157.53 o 
   2  10   4      548.74      477.71    174.05 o 
   3  10   4       94.34       11.95    116.71 o 
   4  10   4     1169.87     1093.03    230.34 o 
   5  10   4      221.61      108.00    120.44 o 
   6  10   4       93.41       43.29    100.70 o 
   7  10   4      410.77      419.13    160.43 o 
   8  10   4      227.12      107.83    113.58 o 
   9  10   4       49.67      124.46     86.12 o 
  10  10   4      164.45      174.27     94.88 o 
  11  10   4        1.00      -84.86     84.86 o 
  12  10   4       42.33      -58.85    155.91 o 
 -11  11   4       16.98      179.99    193.61 o 
 -10  11   4       97.84       92.11    139.76 o 
  -9  11   4        2.54        4.20    107.24 o 
  -8  11   4      503.68      823.45    290.53 o 
  -7  11   4        9.21       54.28    145.41 o 
  -6  11   4       47.33       96.24    108.53 o 
  -5  11   4       29.58       65.48    126.70 o 
  -4  11   4      197.53      319.48    150.05 o 
  -3  11   4      256.95      188.51    126.74 o 
  -2  11   4       55.28       97.37    117.75 o 
  -1  11   4       29.79      107.67    110.06 o 
   0  11   4      127.45       67.72    128.16 o 
   1  11   4       64.02       93.63    130.84 o 
   2  11   4      113.40      169.45    147.94 o 
   3  11   4      425.12      564.49    191.96 o 
   4  11   4        8.14      -91.08    105.65 o 
   5  11   4        4.54       -8.52    116.85 o 
   6  11   4       22.59      293.91    150.28 o 
   7  11   4      233.05      310.16    143.11 o 
   8  11   4       28.13      -32.96     97.91 o 
   9  11   4      323.76      322.89    151.10 o 
  10  11   4        0.86      110.65    105.79 o 
  11  11   4       25.44       18.43    181.26 o 
  -9  12   4      118.50       82.56    170.69 o 
  -8  12   4       49.50      172.55    184.12 o 
  -7  12   4       11.47       65.13    150.98 o 
  -6  12   4      176.17      -59.93    155.05 o 
  -5  12   4        5.34      -13.67    100.27 o 
  -4  12   4      106.99      149.37    160.40 o 
  -3  12   4      204.40      179.80    137.88 o 
  -2  12   4      279.61      440.01    162.01 o 
  -1  12   4      119.28      267.13    161.65 o 
   0  12   4      322.32      408.51    191.00 o 
   1  12   4      524.25      643.37    213.14 o 
   2  12   4       12.40       49.65    131.98 o 
   3  12   4      572.12      325.83    169.61 o 
   4  12   4      199.13       75.38    143.83 o 
   5  12   4        0.20      -20.21    129.16 o 
   6  12   4      713.49      846.67    236.98 o 
   7  12   4       20.77       48.80    109.29 o 
   8  12   4       90.07      229.28    195.11 o 
   9  12   4        3.70      115.70    183.26 o 
  -6  13   4        8.82     -113.84    113.84 o 
  -5  13   4       95.41       14.86    123.23 o 
  -4  13   4      289.05      203.91    146.35 o 
  -3  13   4       17.39       48.39    117.66 o 
  -2  13   4      335.11      465.02    192.76 o 
  -1  13   4       99.40      112.75    153.53 o 
   0  13   4        0.29      -29.03    125.54 o 
   1  13   4       18.55        2.89    142.93 o 
   2  13   4      497.25      411.61    203.08 o 
   3  13   4       80.20       56.63    172.83 o 
   4  13   4       88.44      -60.17    129.68 o 
   5  13   4      328.55      395.62    186.69 o 
   6  13   4      218.41      395.65    258.96 o 
  -4  14   4       18.54      175.97    213.40 o 
  -3  14   4       27.45      137.12    223.68 o 
  -2  14   4       13.78      -53.28    224.54 o 
  -1  14   4        1.89      -43.99    212.11 o 
   0  14   4        0.47     -107.13    213.11 o 
 -18   1   5        5.26      116.98    188.54 o 
 -17   1   5      230.92      257.25    200.97 o 
 -16   1   5        3.15       39.57    127.84 o 
 -15   1   5      570.77      638.57    175.26 o 
 -14   1   5      246.84      244.63    124.94 o 
 -13   1   5     1312.23     1374.44    175.30 o 
 -12   1   5      429.97      526.45    114.10 o 
 -11   1   5      506.35      509.75     97.76 o 
 -10   1   5      158.82       75.16     65.05 o 
  -9   1   5      526.62      528.39     86.12 o 
  -8   1   5      189.26      180.50     48.17 o 
  -7   1   5      637.59      646.22     66.96 o 
  -6   1   5      756.08      684.00     62.12 o 
  -5   1   5    22184.32    23531.37    477.17 o 
  -4   1   5       79.83       93.25     31.76 o 
  -3   1   5     1216.46     1256.46     62.18 o 
  -2   1   5       14.47       23.82     30.69 o 
  -1   1   5    24603.56    25250.95    397.89 o 
   0   1   5     1753.52     1806.97     73.90 o 
   1   1   5    15918.83    16406.77    480.35 o 
   2   1   5       32.71       51.75     40.18 o 
   3   1   5    34004.57    35239.55    467.16 o 
   4   1   5     6813.32     6530.73    198.87 o 
   5   1   5     2793.38     2719.68    123.20 o 
   6   1   5     2003.59     2076.21    143.84 o 
   7   1   5     1334.94     1391.12    137.09 o 
   8   1   5      321.17      208.43     78.07 o 
   9   1   5     1891.51     1701.74    167.15 o 
  10   1   5        0.39      -17.88     64.47 o 
  11   1   5     1029.51     1013.46    155.24 o 
  12   1   5     1120.21     1354.17    178.94 o 
  13   1   5     1201.18     1269.86    185.74 o 
  14   1   5        0.42        1.05     97.71 o 
  15   1   5     1473.46     1535.43    210.91 o 
  16   1   5      131.51      212.87     98.22 o 
  17   1   5       38.26       80.16     89.76 o 
 -17   2   5       13.95      285.96    198.11 o 
 -16   2   5      145.83      348.95    207.11 o 
 -15   2   5      576.43      779.17    271.53 o 
 -14   2   5       25.71      -25.47     94.68 o 
 -13   2   5      125.99      154.34     79.76 o 
 -12   2   5       44.27       -5.06     66.43 o 
 -11   2   5      180.81      161.25     87.11 o 
 -10   2   5      197.02      173.71     59.81 o 
  -9   2   5     1975.64     1908.26    114.93 o 
  -8   2   5      811.46      864.95     80.29 o 
  -7   2   5      334.66      323.57     55.90 o 
  -6   2   5      177.28      225.38     39.61 o 
  -5   2   5     1777.91     1702.98     67.48 o 
  -4   2   5     5966.14     5785.49    160.67 o 
  -3   2   5    21170.21    21812.66    301.47 o 
  -2   2   5      205.23      205.86     34.97 o 
  -1   2   5     3644.60     3529.90     88.28 o 
   0   2   5      489.35      546.94     46.24 o 
   1   2   5     4513.62     4504.35    103.37 o 
   2   2   5     5047.16     5031.68    159.56 o 
   3   2   5      411.47      281.42     72.56 o 
   4   2   5      332.56      384.81     69.86 o 
   5   2   5        0.97        3.61     40.86 o 
   6   2   5      439.04      478.74     85.25 o 
   7   2   5     7814.45     7565.87    224.71 o 
   8   2   5     5931.21     5550.01    238.44 o 
   9   2   5      114.35      121.05     79.49 o 
  10   2   5      546.52      454.08    108.45 o 
  11   2   5       84.51       45.02     75.40 o 
  12   2   5      447.03      362.73    112.33 o 
  13   2   5        1.41      -19.71     78.34 o 
  14   2   5     2466.92     2731.05    261.57 o 
  15   2   5      243.14      238.21    111.21 o 
  16   2   5       65.10      105.71     89.62 o 
 -17   3   5      124.04      173.97    193.97 o 
 -16   3   5       20.81      123.70    157.12 o 
 -15   3   5      343.50      317.01    141.06 o 
 -14   3   5       23.41       69.54    104.72 o 
 -13   3   5        1.90      105.25     99.81 o 
 -12   3   5      111.48      110.61     98.63 o 
 -11   3   5        0.53      -20.63     65.00 o 
 -10   3   5     3679.26     3647.51    188.39 o 
  -9   3   5      848.23      852.84     89.75 o 
  -8   3   5    12163.88    11972.03    315.31 o 
  -7   3   5      751.92      798.63     68.96 o 
  -6   3   5     1032.91     1083.18     72.62 o 
  -5   3   5     2928.31     3183.76    100.81 o 
  -4   3   5     8538.33     9114.24    199.69 o 
  -3   3   5     7103.11     7655.33    256.41 o 
  -2   3   5     3326.33     3181.72     92.84 o 
  -1   3   5      714.17      734.70     51.95 o 
   0   3   5      332.95      322.11     42.57 o 
   1   3   5        0.31      -12.90     24.21 o 
   2   3   5      413.19      356.98     43.02 o 
   3   3   5      708.21      701.56     55.85 o 
   4   3   5      763.68      828.26     93.79 o 
   5   3   5       45.91       60.00     51.86 o 
   6   3   5     4167.95     3933.29    184.89 o 
   7   3   5     7328.01     7171.65    261.54 o 
   8   3   5      558.39      594.55    109.93 o 
   9   3   5     4741.49     4839.64    241.17 o 
  10   3   5       45.58      136.34     82.13 o 
  11   3   5      856.91     1180.30    162.25 o 
  12   3   5     2758.04     2651.04    247.79 o 
  13   3   5      239.47      200.52    100.57 o 
  14   3   5      566.01      519.90    173.45 o 
  15   3   5       45.94      -54.71    167.55 o 
  16   3   5        2.04       63.99    177.83 o 
 -16   4   5       60.28       39.99    119.53 o 
 -15   4   5      173.75      143.42    113.46 o 
 -14   4   5      607.01      591.79    174.18 o 
 -13   4   5     2129.65     2117.92    282.46 o 
 -12   4   5     1006.39      967.41    193.02 o 
 -11   4   5     5254.97     5360.91    273.75 o 
 -10   4   5     1282.20     1172.24    186.65 o 
  -9   4   5     2494.21     2382.42    224.85 o 
  -8   4   5      424.98      401.37     75.11 o 
  -7   4   5     2161.72     2063.95     98.94 o 
  -6   4   5     4776.22     4672.00    143.26 o 
  -5   4   5     2978.63     2957.11    146.56 o 
  -4   4   5    13044.18    12904.25    507.29 o 
  -3   4   5     1154.48     1162.28    102.67 o 
  -2   4   5     4062.52     4074.86    159.70 o 
  -1   4   5     4155.38     3914.90    109.84 o 
   0   4   5     2677.52     2804.89     89.42 o 
   1   4   5     3690.63     3727.11    124.59 o 
   2   4   5      824.07      795.42     60.29 o 
   3   4   5     4891.52     4660.50    115.16 o 
   4   4   5    21405.43    20988.11    376.41 o 
   5   4   5      526.30      541.60     78.36 o 
   6   4   5    18614.12    18201.02    841.79 o 
   7   4   5     1997.29     1892.04    158.49 o 
   8   4   5     1741.22     1666.10    168.58 o 
   9   4   5     2417.17     2192.39    187.22 o 
  10   4   5     2295.66     2229.33    199.15 o 
  11   4   5     1075.72     1271.68    167.64 o 
  12   4   5      151.57      201.39    107.01 o 
  13   4   5     3127.71     3443.91    499.50 o 
  14   4   5      161.24       77.13    167.97 o 
  15   4   5      126.98      189.11    120.62 o 
  16   4   5        0.66        0.43    100.84 o 
 -16   5   5      187.38       96.70    127.92 o 
 -15   5   5       91.71       99.13    111.99 o 
 -14   5   5      465.64      698.18    189.82 o 
 -13   5   5     1305.02     1896.61    278.88 o 
 -12   5   5     4784.17     5428.47    551.35 o 
 -11   5   5        1.89      -88.70    120.34 o 
 -10   5   5     3024.55     3082.44    261.68 o 
  -9   5   5     1716.69     1574.70    211.15 o 
  -8   5   5      686.38      624.44    108.59 o 
  -7   5   5      190.06      220.75     78.56 o 
  -6   5   5     6896.66     6584.09    239.26 o 
  -5   5   5    10792.53    10103.55    367.12 o 
  -4   5   5     2416.35     2147.53    145.04 o 
  -3   5   5    12499.98    12003.82    294.63 o 
  -2   5   5     1207.83     1210.27    114.33 o 
  -1   5   5      612.29      678.45     61.63 o 
   0   5   5     1976.56     1891.16     81.46 o 
   1   5   5       63.43       94.56     43.64 o 
   2   5   5     7930.36     7462.66    260.57 o 
   3   5   5     5570.49     5653.38    139.28 o 
   4   5   5     6991.14     7127.10    207.51 o 
   5   5   5    17061.84    16704.96    578.50 o 
   6   5   5     8936.39     8867.66    251.10 o 
   7   5   5     4241.09     3933.53    182.61 o 
   8   5   5     5862.54     5777.31    228.02 o 
   9   5   5     3037.97     2971.12    183.35 o 
  10   5   5      687.67      567.44    143.00 o 
  11   5   5      859.96      976.28    160.14 o 
  12   5   5     1291.67     1360.94    188.21 o 
  13   5   5       73.63       87.34     83.76 o 
  14   5   5       11.75      131.22    161.90 o 
  15   5   5      507.58      520.06    151.16 o 
  16   5   5       43.43       68.28    130.98 o 
 -16   6   5        2.27       96.70    149.12 o 
 -15   6   5       74.43      108.04    108.39 o 
 -14   6   5      104.69      190.37    160.33 o 
 -13   6   5      852.15      874.31    197.99 o 
 -12   6   5      391.24      256.53    177.83 o 
 -11   6   5     1997.13     2097.78    260.43 o 
 -10   6   5      263.71      361.88    129.65 o 
  -9   6   5      873.77      935.91    183.79 o 
  -8   6   5     2023.68     2090.59    180.11 o 
  -7   6   5     1444.63     1548.59    155.46 o 
  -6   6   5     1306.72     1336.30    145.93 o 
  -5   6   5     2285.68     2215.36    168.34 o 
  -4   6   5     3723.33     3640.33    211.47 o 
  -3   6   5      359.90      416.87     90.96 o 
  -2   6   5      519.32      498.58     93.63 o 
  -1   6   5       89.03       72.03     38.15 o 
   0   6   5     1058.39     1171.17     87.73 o 
   1   6   5     1199.49     1077.85     91.88 o 
   2   6   5      192.05      178.16     55.55 o 
   3   6   5      551.18      535.94     81.13 o 
   4   6   5     1992.23     1854.81    126.41 o 
   5   6   5        5.20        5.99     48.58 o 
   6   6   5     5539.69     5242.47    206.41 o 
   7   6   5      574.30      469.73    113.03 o 
   8   6   5     2602.91     2622.61    213.83 o 
   9   6   5      370.67      296.51    100.79 o 
  10   6   5     3107.64     2940.94    245.63 o 
  11   6   5      279.79      322.59    105.22 o 
  12   6   5       84.80      304.93    108.59 o 
  13   6   5      404.88      458.89    125.68 o 
  14   6   5      262.09      142.23     96.00 o 
  15   6   5       51.89       -2.36     85.66 o 
 -15   7   5       66.94       29.42    157.12 o 
 -14   7   5      225.26      386.66    145.43 o 
 -13   7   5        7.88      126.27    148.55 o 
 -12   7   5        1.58       -0.71    121.41 o 
 -11   7   5      178.10      221.69    125.09 o 
 -10   7   5      532.59      587.29    160.75 o 
  -9   7   5      646.26      725.79    171.99 o 
  -8   7   5      792.14      791.90    175.65 o 
  -7   7   5      894.33      957.82    144.71 o 
  -6   7   5        1.09       38.46     71.48 o 
  -5   7   5       44.96       42.56     72.59 o 
  -4   7   5     1293.45     1165.61    144.10 o 
  -3   7   5     2648.83     2543.48    179.94 o 
  -2   7   5     2948.52     2909.15    185.37 o 
  -1   7   5      503.33      540.83    106.85 o 
   0   7   5       33.73       82.92     69.15 o 
   1   7   5     4061.15     4036.98    160.56 o 
   2   7   5      696.52      652.22     88.34 o 
   3   7   5       13.53       13.17     52.75 o 
   4   7   5     1578.62     1466.39    157.28 o 
   5   7   5     2538.11     2330.43    194.51 o 
   6   7   5      294.48      265.31     99.24 o 
   7   7   5     1199.61     1273.93    168.48 o 
   8   7   5      232.30      123.07     85.38 o 
   9   7   5     2850.38     2951.92    289.52 o 
  10   7   5      130.90       67.88     78.09 o 
  11   7   5      209.37      211.72     96.51 o 
  12   7   5      147.17      187.61     92.68 o 
  13   7   5      846.93      973.51    172.62 o 
  14   7   5        3.28      -82.95     82.95 o 
  15   7   5       96.03      302.53    179.12 o 
 -14   8   5      492.42     1054.84    332.09 o 
 -13   8   5        6.90       27.00    155.41 o 
 -12   8   5      887.93     1180.05    227.37 o 
 -11   8   5      594.48      709.94    282.10 o 
 -10   8   5      510.85      395.40    146.33 o 
  -9   8   5       15.19      -61.94     79.44 o 
  -8   8   5       97.14      120.88    104.04 o 
  -7   8   5      369.38      348.26    112.16 o 
  -6   8   5       58.63       49.35     82.76 o 
  -5   8   5        5.15      -58.97     74.38 o 
  -4   8   5     4408.04     4503.19    245.04 o 
  -3   8   5     2537.87     2407.63    190.07 o 
  -2   8   5        0.60      -15.39     71.28 o 
  -1   8   5     1816.80     1707.08    164.84 o 
   0   8   5      102.66      124.23     81.06 o 
   1   8   5       56.12      126.55    115.01 o 
   2   8   5      718.57      779.59    173.69 o 
   3   8   5     4153.69     4192.08    227.14 o 
   4   8   5     1425.56     1453.26    166.50 o 
   5   8   5       34.02      -17.71     71.30 o 
   6   8   5      455.94      553.06    127.25 o 
   7   8   5      775.79      796.48    146.86 o 
   8   8   5      124.00      189.94     87.44 o 
   9   8   5      278.96      307.69    105.75 o 
  10   8   5      273.99      346.26    111.02 o 
  11   8   5      573.37      835.13    158.26 o 
  12   8   5       54.43      106.14     83.41 o 
  13   8   5     1056.02     1227.25    197.67 o 
  14   8   5      635.33      372.73    178.69 o 
 -13   9   5      952.48      803.31    298.10 o 
 -12   9   5      220.63      291.87    156.89 o 
 -11   9   5      211.85      157.11    126.58 o 
 -10   9   5      434.99      497.41    158.18 o 
  -9   9   5       15.88        4.70     86.58 o 
  -8   9   5      304.68      240.83    135.32 o 
  -7   9   5       57.94      104.36     89.51 o 
  -6   9   5      333.39      449.84    115.43 o 
  -5   9   5     2132.19     2360.22    214.01 o 
  -4   9   5      459.33      347.15    110.92 o 
  -3   9   5      488.62      679.92    134.42 o 
  -2   9   5     1732.93     1850.56    185.86 o 
  -1   9   5      459.91      366.77    144.79 o 
   0   9   5        1.53      -45.94     91.46 o 
   1   9   5      524.00      391.12    156.71 o 
   2   9   5     1973.56     1931.09    267.49 o 
   3   9   5       11.25       84.64    112.26 o 
   4   9   5      358.93      490.78    159.16 o 
   5   9   5      181.90       46.99    113.83 o 
   6   9   5      489.34      354.17    111.86 o 
   7   9   5      476.27      454.60    124.61 o 
   8   9   5       41.45       19.46     69.09 o 
   9   9   5      383.37      435.40    127.91 o 
  10   9   5      119.93      164.52    112.51 o 
  11   9   5      377.26      383.32    120.43 o 
  12   9   5      452.24      521.46    141.38 o 
  13   9   5      369.00      422.92    164.87 o 
 -12  10   5       28.88       52.88    123.48 o 
 -11  10   5        8.58       38.20    118.53 o 
 -10  10   5       35.51      131.40    124.16 o 
  -9  10   5        7.04      -50.34     93.01 o 
  -8  10   5       56.48      125.28    120.77 o 
  -7  10   5      126.32      160.52    122.42 o 
  -6  10   5      423.30      521.08    133.18 o 
  -5  10   5       61.58       31.87     86.54 o 
  -4  10   5       60.16       26.71     98.30 o 
  -3  10   5        9.74      144.07    124.35 o 
  -2  10   5       42.76       94.05    119.82 o 
  -1  10   5      577.00      458.02    167.24 o 
   0  10   5      152.90      325.27    137.74 o 
   1  10   5     1123.17     1069.07    224.56 o 
   2  10   5       66.86       93.03    120.23 o 
   3  10   5      623.61      689.62    196.96 o 
   4  10   5       71.45      -34.30     96.09 o 
   5  10   5        2.52       -9.92     98.98 o 
   6  10   5      202.74      108.28    133.41 o 
   7  10   5      221.93      330.96    145.30 o 
   8  10   5      549.67      641.19    182.61 o 
   9  10   5       37.86       33.28    145.12 o 
  10  10   5       32.35      216.80     96.82 o 
  11  10   5        4.55      101.07     93.06 o 
  12  10   5        3.48      -12.47    107.81 o 
 -11  11   5        4.24      130.03    126.72 o 
 -10  11   5        2.19        0.88    138.84 o 
  -9  11   5       12.88       14.01     97.61 o 
  -8  11   5       21.86      105.70    165.69 o 
  -7  11   5      161.26      248.39    172.83 o 
  -6  11   5        0.50       14.70    119.70 o 
  -5  11   5        4.59      -15.56    105.24 o 
  -4  11   5      704.96      723.03    187.75 o 
  -3  11   5       18.23      -66.83    145.12 o 
  -2  11   5     1370.92     1276.10    247.20 o 
  -1  11   5      359.62      325.53    147.64 o 
   0  11   5      173.91      193.05    150.50 o 
   1  11   5      177.13       59.75    132.72 o 
   2  11   5      704.64      431.12    180.12 o 
   3  11   5      245.03      417.29    175.99 o 
   4  11   5        9.13      -94.34     94.34 o 
   5  11   5      225.16      223.75    158.72 o 
   6  11   5       80.21      158.12    133.30 o 
   7  11   5      371.07      438.42    154.30 o 
   8  11   5      118.68      199.59    120.82 o 
   9  11   5      256.80      184.24    124.09 o 
  10  11   5       51.52      242.07    130.99 o 
  11  11   5       43.96      219.97    213.83 o 
  -9  12   5      408.42      823.16    300.38 o 
  -8  12   5      139.17      277.82    207.11 o 
  -7  12   5      117.00      365.52    217.54 o 
  -6  12   5      483.62      582.20    254.53 o 
  -5  12   5        4.35      106.79    125.66 o 
  -4  12   5       17.58      130.83    166.69 o 
  -3  12   5      122.07       50.37    119.33 o 
  -2  12   5       14.03       52.06    104.56 o 
  -1  12   5       21.58        5.27    110.70 o 
   0  12   5        7.06      -29.35    119.63 o 
   1  12   5        9.55      -14.68    121.93 o 
   2  12   5       60.81      200.28    158.01 o 
   3  12   5       67.37      175.24    260.39 o 
   4  12   5      116.26      101.59    144.76 o 
   5  12   5        9.35       64.68    143.07 o 
   6  12   5        8.01       39.07    139.47 o 
   7  12   5      231.69      406.32    168.68 o 
   8  12   5      189.81      254.29    148.09 o 
   9  12   5        4.58       15.43    162.69 o 
  -6  13   5      182.00      619.34    291.24 o 
  -5  13   5      275.97      143.81    200.33 o 
  -4  13   5       34.77      197.93    142.62 o 
  -3  13   5      113.98      188.04    234.75 o 
  -2  13   5      130.38      250.27    201.76 o 
  -1  13   5        1.54       96.49    129.32 o 
   0  13   5        3.83       26.46    138.51 o 
   1  13   5        3.77      -11.86    213.54 o 
   2  13   5       36.06      152.08    154.15 o 
   3  13   5       27.60       39.74    145.89 o 
   4  13   5       20.28      100.74    144.39 o 
   5  13   5      154.85      275.61    173.72 o 
   6  13   5       25.23      197.26    221.54 o 
  -4  14   5      284.21      439.08    270.39 o 
  -3  14   5       18.93      109.13    218.25 o 
  -2  14   5        8.75      452.65    258.53 o 
  -1  14   5       46.11       18.71    202.68 o 
   0  14   5       38.50      -54.56    174.26 o 
 -17   0   6        2.76     -123.41    123.41 o 
 -16   0   6     1406.53     1253.24    339.81 o 
 -15   0   6     2755.96     2552.33    433.79 o 
 -14   0   6     2080.72     2183.10    388.80 o 
 -13   0   6      507.35      431.74    140.12 o 
 -12   0   6     3341.07     2867.06    259.29 o 
 -11   0   6     6262.92     5850.66    406.94 o 
 -10   0   6     4200.02     4004.71    417.15 o 
  -9   0   6     4815.31     4241.77    257.45 o 
  -8   0   6    12830.38    12215.90    393.82 o 
  -7   0   6     1062.05     1070.56    137.26 o 
  -6   0   6       44.85      119.60     41.69 o 
  -5   0   6     3901.09     3921.52    114.57 o 
  -4   0   6      214.48      247.56    111.27 o 
  -3   0   6    11679.87    11323.95   1184.75 o 
  -2   0   6    98470.73    97124.62   1253.89 o 
  -1   0   6    24766.43    24652.81    666.45 o 
   0   0   6     1824.64     1860.56     94.50 o 
   1   0   6     1023.17     1071.70    145.41 o 
   2   0   6      427.19      552.35    123.70 o 
   3   0   6     3293.91     3543.04    251.96 o 
   4   0   6       67.13      110.99     74.04 o 
   5   0   6     7962.55     8375.88    302.09 o 
   6   0   6     3420.21     3185.89    243.75 o 
   7   0   6        1.50       -3.75     64.63 o 
   8   0   6     1722.95     1533.09    192.65 o 
   9   0   6     5279.83     4796.19    299.21 o 
  10   0   6     2024.85     1941.26    237.20 o 
  11   0   6      178.11      226.07    122.68 o 
  12   0   6     1843.74     2074.29    265.27 o 
  13   0   6       21.07      -12.10     86.04 o 
  14   0   6     1749.35     1824.19    270.61 o 
  15   0   6      200.16        4.84    152.62 o 
  16   0   6       36.19      123.21    119.90 o 
  17   0   6      128.97      312.54    156.41 o 
 -18   1   6       46.07      268.53    184.83 o 
 -17   1   6       71.17       29.85    173.55 o 
 -16   1   6       35.71       97.56    172.26 o 
 -15   1   6        2.67       23.28     95.40 o 
 -14   1   6     1269.24     1497.03    238.25 o 
 -13   1   6      750.13      788.68    143.94 o 
 -12   1   6      229.13      188.77     76.72 o 
 -11   1   6        3.23       -0.70     58.10 o 
 -10   1   6     9077.10     8997.63    341.59 o 
  -9   1   6     1381.92     1274.43     98.98 o 
  -8   1   6     2609.60     2647.39    115.20 o 
  -7   1   6     3519.81     3378.76    120.01 o 
  -6   1   6       70.31       57.93     34.21 o 
  -5   1   6      381.44      392.94     47.80 o 
  -4   1   6     1065.12      997.06     62.54 o 
  -3   1   6     3689.06     3589.11    131.22 o 
  -2   1   6       43.08       28.49     22.95 o 
  -1   1   6    15783.60    16260.67    187.11 o 
   0   1   6     3020.39     2929.91     99.32 o 
   1   1   6    11171.82    11283.19    181.65 o 
   2   1   6    14910.16    15426.49    331.28 o 
   3   1   6      320.98      347.42     58.66 o 
   4   1   6      467.21      435.71     65.89 o 
   5   1   6     1588.10     1535.06    106.34 o 
   6   1   6      313.31      289.33     70.11 o 
   7   1   6     2524.46     2413.64    193.76 o 
   8   1   6     1526.63     1430.05    187.77 o 
   9   1   6     1067.64     1129.16    149.90 o 
  10   1   6      626.61      670.48    125.86 o 
  11   1   6        3.37      -56.10     89.61 o 
  12   1   6       72.56       89.67     80.87 o 
  13   1   6     2824.21     2488.31    210.84 o 
  14   1   6      788.18      878.32    139.68 o 
  15   1   6        8.17       97.75     79.30 o 
  16   1   6       41.35       93.43     83.60 o 
  17   1   6        5.88       14.56     89.20 o 
 -17   2   6        9.54        3.71    157.40 o 
 -16   2   6       53.73      -15.43    164.83 o 
 -15   2   6       59.39      -73.27    128.69 o 
 -14   2   6      398.18      384.64    182.83 o 
 -13   2   6       40.15       16.75     68.61 o 
 -12   2   6     1501.58     1726.83    184.64 o 
 -11   2   6     1468.28     1522.29    169.54 o 
 -10   2   6     1172.25     1401.58    130.22 o 
  -9   2   6     3170.48     3105.90    167.73 o 
  -8   2   6      177.38      121.84     49.95 o 
  -7   2   6    14064.70    14171.92    304.76 o 
  -6   2   6     6738.05     6739.58    169.48 o 
  -5   2   6       49.99       50.94     27.24 o 
  -4   2   6    12770.32    12831.66    195.63 o 
  -3   2   6      434.15      468.95     40.72 o 
  -2   2   6     6902.93     7045.88    114.96 o 
  -1   2   6      568.19      523.83     46.84 o 
   0   2   6     6140.94     6006.15    136.04 o 
   1   2   6      416.67      404.55     51.68 o 
   2   2   6       64.06       61.69     33.49 o 
   3   2   6     2024.48     2048.30    102.93 o 
   4   2   6      883.68      781.68     80.70 o 
   5   2   6        6.30       -8.96     45.13 o 
   6   2   6       42.24      -10.73     49.61 o 
   7   2   6     3067.89     2808.98    172.54 o 
   8   2   6     3994.12     3863.95    210.58 o 
   9   2   6       29.21       -3.27     69.57 o 
  10   2   6     4801.25     4649.82    254.08 o 
  11   2   6      534.88      483.23    122.65 o 
  12   2   6      384.26      305.40    107.23 o 
  13   2   6     1472.59     1604.94    206.86 o 
  14   2   6       25.73      -41.49     87.57 o 
  15   2   6      170.99      233.59     82.54 o 
  16   2   6        0.13       74.85     74.73 o 
 -17   3   6      151.07      322.95    231.82 o 
 -16   3   6      133.09      400.65    232.82 o 
 -15   3   6      245.13      201.02    130.11 o 
 -14   3   6        8.57      -44.85     92.84 o 
 -13   3   6     1777.43     1734.53    313.31 o 
 -12   3   6      675.90      771.08    176.84 o 
 -11   3   6      373.23      377.11    130.98 o 
 -10   3   6       41.35       44.51     58.55 o 
  -9   3   6      129.11      122.02     54.05 o 
  -8   3   6     1177.22     1102.55     92.80 o 
  -7   3   6     1245.00     1238.58     75.19 o 
  -6   3   6    19684.65    19198.99    302.85 o 
  -5   3   6     8996.02     8927.45    167.48 o 
  -4   3   6       11.76       12.33     26.74 o 
  -3   3   6     4718.90     4703.37    110.72 o 
  -2   3   6     1397.60     1467.15     67.31 o 
  -1   3   6     2542.75     2566.46     86.23 o 
   0   3   6    12656.23    12982.38    232.15 o 
   1   3   6    19131.47    18765.97    380.64 o 
   2   3   6    22307.57    22874.82    416.04 o 
   3   3   6      327.44      369.86     48.97 o 
   4   3   6     6360.33     5743.54    203.66 o 
   5   3   6    19300.31    20131.70    626.77 o 
   6   3   6       34.95       78.55     55.56 o 
   7   3   6        9.31      -11.70     53.22 o 
   8   3   6     4304.58     4031.11    215.81 o 
   9   3   6    10449.09    10660.35    358.50 o 
  10   3   6      147.16       80.28     96.69 o 
  11   3   6      810.76      865.18    180.39 o 
  12   3   6      476.50      563.79    159.52 o 
  13   3   6       50.12      -37.70     89.56 o 
  14   3   6       35.46       78.85    113.73 o 
  16   3   6       69.50      116.27    170.97 o 
 -16   4   6        8.58      110.79    117.92 o 
 -15   4   6       37.34      114.93    124.87 o 
 -14   4   6     1080.33     1229.63    235.68 o 
 -13   4   6      730.02      889.94    203.94 o 
 -12   4   6       30.69      143.90    100.51 o 
 -11   4   6        1.32      -10.34     74.53 o 
 -10   4   6      145.82      104.38     75.37 o 
  -9   4   6     4042.79     3850.74    219.19 o 
  -8   4   6       40.92       35.87     62.05 o 
  -7   4   6      756.04      756.99     71.58 o 
  -6   4   6      114.01       40.62     39.85 o 
  -5   4   6     6437.56     6691.48    258.68 o 
  -4   4   6     1271.27     1462.13     76.19 o 
  -3   4   6     2094.37     2069.07     79.27 o 
  -2   4   6     4407.14     4339.20    144.03 o 
  -1   4   6     1448.36     1357.02     70.91 o 
   0   4   6     1888.16     1796.06     80.46 o 
   1   4   6     4424.36     4392.96    109.31 o 
   2   4   6      703.15      626.52     54.47 o 
   3   4   6    12185.25    12154.14    235.34 o 
   4   4   6     3426.11     3348.37    211.29 o 
   5   4   6      290.27      202.77     67.42 o 
   6   4   6       79.35       28.21     56.51 o 
   7   4   6     2468.89     2471.43    213.97 o 
   8   4   6      768.78      788.34    128.40 o 
   9   4   6      269.68      231.68     92.95 o 
  10   4   6     1369.94     1310.89    168.43 o 
  11   4   6       18.74      -37.66     63.16 o 
  12   4   6       91.27       51.44     91.70 o 
  13   4   6      191.63      443.22    200.11 o 
  14   4   6       31.93       36.14    166.97 o 
  15   4   6        0.28     -122.84    138.41 o 
  16   4   6      256.67      280.67    148.12 o 
 -16   5   6       54.33       19.28    144.55 o 
 -15   5   6       16.29       41.25    111.75 o 
 -14   5   6       36.05      -22.06     85.39 o 
 -13   5   6        1.05      127.74    110.38 o 
 -12   5   6     1182.78     1208.06    226.00 o 
 -11   5   6        0.11      -79.49     79.49 o 
 -10   5   6      246.99      322.99    127.00 o 
  -9   5   6        1.82       62.78     97.67 o 
  -8   5   6     1461.77     1370.00    189.44 o 
  -7   5   6      121.97      165.87     73.74 o 
  -6   5   6      273.22      331.85     84.67 o 
  -5   5   6        6.95      -50.12     52.65 o 
  -4   5   6      438.16      427.97     93.74 o 
  -3   5   6     6642.29     6856.64    228.43 o 
  -2   5   6     1029.81     1036.01    110.10 o 
  -1   5   6     1742.80     1690.57     88.57 o 
   0   5   6      639.78      727.51     73.05 o 
   1   5   6     1829.50     1814.22     81.06 o 
   2   5   6     2553.73     2663.35    105.11 o 
   3   5   6     3600.69     3547.50    117.58 o 
   4   5   6     3557.18     3502.56    154.42 o 
   5   5   6      340.45      282.91     70.47 o 
   6   5   6      252.41      206.33     70.21 o 
   7   5   6     1176.74     1075.62    121.11 o 
   8   5   6      161.74      156.69     73.47 o 
   9   5   6       98.58      135.81     72.20 o 
  10   5   6       20.34      122.63     74.85 o 
  11   5   6      967.05      770.73    143.17 o 
  12   5   6      877.78     1148.84    176.90 o 
  13   5   6       11.33      -30.49     76.86 o 
  14   5   6       38.44       89.17     85.95 o 
  15   5   6      104.66      114.20    186.47 o 
  16   5   6       10.48      -42.57    100.70 o 
 -16   6   6       66.37      211.54    180.83 o 
 -15   6   6      119.22      256.98    150.08 o 
 -14   6   6      842.10      968.66    208.59 o 
 -13   6   6     1380.69     1120.72    222.63 o 
 -12   6   6      515.87      539.61    167.74 o 
 -11   6   6     1759.39     1728.52    243.08 o 
 -10   6   6      538.77      464.38    140.75 o 
  -9   6   6      381.25      488.46    144.10 o 
  -8   6   6      643.93      809.04    169.71 o 
  -7   6   6     6087.49     5874.84    255.59 o 
  -6   6   6      481.99      537.76    107.73 o 
  -5   6   6     4243.24     4163.32    206.76 o 
  -4   6   6     6041.11     5619.72    234.01 o 
  -3   6   6      101.67      211.21     77.47 o 
  -2   6   6      507.12      551.22     99.59 o 
  -1   6   6     1052.48     1026.13     77.17 o 
   0   6   6    10810.00    10576.90    256.98 o 
   1   6   6     3634.72     3363.32    121.63 o 
   2   6   6     1707.13     1770.79     98.10 o 
   3   6   6    16829.85    16791.82    329.66 o 
   4   6   6     5101.76     4694.86    185.25 o 
   5   6   6      404.78      345.52     78.82 o 
   6   6   6     1413.33     1605.46    139.67 o 
   7   6   6      231.53      140.28     81.24 o 
   8   6   6      678.28      662.54    134.85 o 
   9   6   6       16.87      -53.75     53.75 o 
  10   6   6     1592.89     1891.45    211.18 o 
  11   6   6      641.34      640.85    137.46 o 
  12   6   6       30.74       16.86     68.33 o 
  13   6   6       80.16      150.24     89.30 o 
  14   6   6       39.11      171.79    110.03 o 
  15   6   6       36.23       10.70     97.77 o 
 -15   7   6       24.24      291.96    188.69 o 
 -14   7   6       15.28       18.81    123.12 o 
 -13   7   6     2315.76     2457.46    323.22 o 
 -12   7   6      814.12     1017.85    320.24 o 
 -11   7   6       92.21       -4.71    102.14 o 
 -10   7   6      396.16      282.28    193.54 o 
  -9   7   6       97.74      222.84    120.14 o 
  -8   7   6     5366.68     5512.56    353.08 o 
  -7   7   6      219.17      163.92     90.61 o 
  -6   7   6    10135.95     9998.41    401.32 o 
  -5   7   6     7182.81     7215.45    310.60 o 
  -4   7   6      677.20      754.63    125.57 o 
  -3   7   6     5006.83     4856.03    232.39 o 
  -2   7   6       61.94       35.08     70.74 o 
  -1   7   6      781.33      818.05    123.23 o 
   0   7   6       73.58       84.93     72.72 o 
   1   7   6     7179.15     7007.87    263.27 o 
   2   7   6    10712.66    10659.98    315.27 o 
   3   7   6       86.03       18.99     53.96 o 
   4   7   6      263.23      320.34     96.44 o 
   5   7   6      602.92      608.39    125.60 o 
   6   7   6      428.98      423.62    112.01 o 
   7   7   6      775.75      800.85    138.25 o 
   8   7   6     1704.38     1479.58    274.20 o 
   9   7   6     2291.34     2287.20    226.47 o 
  10   7   6        5.74        7.92     69.49 o 
  11   7   6     1906.36     2121.40    232.95 o 
  12   7   6     1472.71     1616.19    213.34 o 
  13   7   6       50.52       12.15     78.59 o 
  14   7   6      204.20      233.08    104.98 o 
 -14   8   6      143.00      134.09    160.62 o 
 -13   8   6      177.02       62.43    104.34 o 
 -12   8   6      439.38      296.67    209.40 o 
 -11   8   6       40.34       83.90    111.27 o 
 -10   8   6      239.60      217.09    121.98 o 
  -9   8   6      824.39      789.41    190.73 o 
  -8   8   6      376.67      444.90    153.24 o 
  -7   8   6     1895.65     2066.75    253.70 o 
  -6   8   6     2849.01     2760.14    216.44 o 
  -5   8   6     2433.13     2286.78    198.75 o 
  -4   8   6     3313.56     3122.31    213.90 o 
  -3   8   6      549.74      719.57    132.99 o 
  -2   8   6        6.84      -22.13     74.01 o 
  -1   8   6      134.59      222.66     92.99 o 
   0   8   6       97.26       72.56     81.84 o 
   1   8   6      147.48      184.72     88.53 o 
   2   8   6      537.51      625.39    162.71 o 
   3   8   6     1471.18     1514.07    251.46 o 
   4   8   6      716.59      780.57    137.50 o 
   5   8   6      182.82      102.24     86.79 o 
   6   8   6       45.17       48.35     79.43 o 
   7   8   6       57.75      -38.27     64.29 o 
   8   8   6     4100.66     4198.17    267.71 o 
   9   8   6      383.23      309.35    111.57 o 
  10   8   6     2209.78     2386.83    247.63 o 
  11   8   6      391.63      346.41    105.04 o 
  12   8   6      390.80      408.32    115.95 o 
  13   8   6      381.71      428.95    127.00 o 
  14   8   6       67.93      393.80    197.83 o 
 -13   9   6       12.73      101.41    150.55 o 
 -12   9   6      122.90      177.12    212.54 o 
 -11   9   6       10.20      -64.57    122.80 o 
 -10   9   6      152.16      184.54    130.46 o 
  -9   9   6      623.86      648.03    179.32 o 
  -8   9   6      184.15      130.73    120.42 o 
  -7   9   6     1283.25     1537.82    242.90 o 
  -6   9   6        1.37      -56.58     69.17 o 
  -5   9   6      128.30      265.04    105.09 o 
  -4   9   6      837.07      951.58    150.39 o 
  -3   9   6       26.30        3.31     79.97 o 
  -2   9   6        2.84       49.98     83.35 o 
  -1   9   6      153.64      129.63    164.90 o 
   0   9   6      880.41      887.55    193.70 o 
   1   9   6        2.72      -14.37    101.89 o 
   2   9   6       47.05       34.73    106.09 o 
   3   9   6       21.43       70.62    112.55 o 
   4   9   6      372.50      285.49    136.88 o 
   5   9   6      597.10      521.66    168.13 o 
   6   9   6       31.78       39.60    107.19 o 
   7   9   6     3551.43     3618.72    260.34 o 
   8   9   6      646.46      932.18    161.91 o 
   9   9   6       98.09       82.42     84.42 o 
  10   9   6       51.20      158.72     86.07 o 
  11   9   6        0.14       44.34     74.62 o 
  12   9   6       66.90      185.36    106.82 o 
  13   9   6       43.27      132.29    110.52 o 
 -12  10   6       29.64       -0.57    172.69 o 
 -11  10   6      126.80      171.08    143.74 o 
 -10  10   6       25.84       26.62    110.08 o 
  -9  10   6      476.73      405.80    154.78 o 
  -8  10   6      367.87      444.36    152.58 o 
  -7  10   6      438.86      448.45    156.10 o 
  -6  10   6        8.83       28.14     79.30 o 
  -5  10   6       68.09       11.75     81.77 o 
  -4  10   6      544.42      739.73    208.40 o 
  -3  10   6      583.36      676.65    189.61 o 
  -2  10   6        2.96      -29.93    105.05 o 
  -1  10   6      159.21      156.75    122.73 o 
   0  10   6      154.67      218.51    135.47 o 
   1  10   6       62.83       29.64    111.48 o 
   2  10   6     2334.80     2130.21    291.69 o 
   3  10   6       72.09       62.57    128.66 o 
   4  10   6        8.62       19.44    101.03 o 
   5  10   6        1.48       38.09    106.49 o 
   6  10   6      752.55      824.39    211.83 o 
   7  10   6      561.30      490.55    166.95 o 
   8  10   6      166.21      136.80    108.21 o 
   9  10   6      546.01      716.58    213.83 o 
  10  10   6       31.40       -6.57     75.80 o 
  11  10   6      107.90      192.65     99.96 o 
  12  10   6      298.57      159.31    199.04 o 
 -11  11   6       30.53       44.54    131.55 o 
 -10  11   6      179.02      469.58    177.32 o 
  -9  11   6        1.08       67.27    126.25 o 
  -8  11   6      398.66      586.09    175.34 o 
  -7  11   6       19.47      -27.14    129.98 o 
  -6  11   6       20.68      196.11    181.40 o 
  -5  11   6       35.04      -22.78    111.59 o 
  -4  11   6        0.45      101.62    117.10 o 
  -3  11   6        7.31      104.11    120.08 o 
  -2  11   6      125.79       66.17    129.14 o 
  -1  11   6      339.15      270.65    144.07 o 
   0  11   6       53.67       17.02    115.34 o 
   1  11   6      422.77      691.07    208.22 o 
   2  11   6      553.39      400.73    180.01 o 
   3  11   6      206.54      190.35    143.92 o 
   4  11   6      220.30      156.65    141.04 o 
   5  11   6       19.03      -11.51    117.82 o 
   6  11   6       41.83        1.81    108.72 o 
   7  11   6      118.78      329.26    165.70 o 
   8  11   6        0.73      -53.71     96.67 o 
   9  11   6       73.21      151.80    124.31 o 
  10  11   6       20.84      -37.99    172.12 o 
  -9  12   6      105.75      190.54    199.26 o 
  -8  12   6      203.28      458.79    235.11 o 
  -7  12   6      185.85      166.26    181.40 o 
  -6  12   6       44.93      -54.28    121.55 o 
  -5  12   6        3.20      127.89    127.45 o 
  -4  12   6      241.23        0.12    110.41 o 
  -3  12   6       27.84       50.44    116.58 o 
  -2  12   6       49.17       46.42    123.70 o 
  -1  12   6      198.83      304.63    147.23 o 
   0  12   6        1.27       39.15    112.63 o 
   1  12   6      270.12      243.03    159.70 o 
   2  12   6        0.34      143.07    142.92 o 
   3  12   6       86.37       88.06    142.53 o 
   4  12   6      202.35      333.75    167.18 o 
   5  12   6       18.84       17.13    123.84 o 
   6  12   6       62.27       14.42    156.69 o 
   7  12   6      229.42      250.91    170.37 o 
   8  12   6       17.04      181.83    178.69 o 
  -6  13   6       10.37       63.42    170.69 o 
  -5  13   6       11.78      202.97    205.97 o 
  -4  13   6       83.53       34.70    131.85 o 
  -3  13   6       26.36      -27.32    143.69 o 
  -2  13   6       72.67      143.05    131.64 o 
  -1  13   6       83.14      266.63    154.23 o 
   0  13   6      563.33      706.30    218.10 o 
   1  13   6      179.39      190.73    168.71 o 
   2  13   6        0.33       36.33    129.60 o 
   3  13   6      173.76      265.25    169.74 o 
   4  13   6        3.48      136.80    157.16 o 
   5  13   6       70.00      179.28    147.70 o 
  -3  14   6       36.01      157.26    229.68 o 
  -2  14   6       37.95      -22.71    221.82 o 
  -1  14   6       54.67     -125.84    182.26 o 
   0  14   6       34.51      114.27    206.68 o 
 -17   1   7      837.58     1015.42    325.81 o 
 -16   1   7        5.36      -21.14    133.41 o 
 -15   1   7        8.09       94.92     94.56 o 
 -14   1   7     1048.14     1251.99    180.33 o 
 -13   1   7      113.71       86.12     77.67 o 
 -12   1   7     2328.33     2506.26    180.48 o 
 -11   1   7      101.53      112.28     74.88 o 
 -10   1   7     7054.85     6883.13    261.58 o 
  -9   1   7     1312.00     1258.64    121.71 o 
  -8   1   7     2243.38     2242.41    109.64 o 
  -7   1   7      130.25      180.85     45.74 o 
  -6   1   7     6384.91     6253.91    147.64 o 
  -5   1   7       43.03       58.72     34.23 o 
  -4   1   7      587.53      571.79     52.66 o 
  -3   1   7     6066.78     6019.15    135.53 o 
  -2   1   7     2940.58     2892.94    110.89 o 
  -1   1   7     9658.97     9687.37    157.20 o 
   0   1   7       87.58      101.34     41.76 o 
   1   1   7    18053.11    18476.03    245.78 o 
   2   1   7     2361.56     2123.74    149.70 o 
   3   1   7     2585.92     2666.90    134.20 o 
   4   1   7    13722.51    14068.69    363.70 o 
   5   1   7     5952.64     5643.22    185.49 o 
   6   1   7      151.60      152.88     69.86 o 
   7   1   7     2399.34     2278.29    152.47 o 
   8   1   7     7096.39     6860.16    240.90 o 
   9   1   7      589.10      621.48    106.40 o 
  10   1   7       16.49       -8.00     65.14 o 
  11   1   7       92.46       73.55     71.87 o 
  12   1   7       45.78       32.65     69.57 o 
  13   1   7      251.74      223.37     90.58 o 
  14   1   7      161.45       93.42     71.79 o 
  15   1   7        7.98      -23.60     69.69 o 
  16   1   7      277.24      285.70    106.65 o 
  17   1   7       39.69      -27.47    118.26 o 
 -17   2   7       10.40      -25.28    157.55 o 
 -16   2   7      289.57      467.93    221.25 o 
 -15   2   7      321.40      125.17    113.62 o 
 -14   2   7        0.02      -83.65    125.34 o 
 -13   2   7        7.58      -10.97     93.13 o 
 -12   2   7     1118.63     1065.83    158.40 o 
 -11   2   7     3952.37     3921.45    282.80 o 
 -10   2   7      218.40      201.84     73.26 o 
  -9   2   7     5075.32     4986.76    167.62 o 
  -8   2   7     7365.67     7151.44    187.31 o 
  -7   2   7     1325.04     1268.95     89.27 o 
  -6   2   7      189.00      258.93     50.57 o 
  -5   2   7      500.57      583.43     45.44 o 
  -4   2   7     3113.36     3042.56     80.01 o 
  -3   2   7     3062.56     3151.03     82.28 o 
  -2   2   7     7399.26     7412.90    123.31 o 
  -1   2   7    21825.04    21703.29    364.60 o 
   0   2   7    29984.96    29818.64    396.12 o 
   1   2   7     2696.49     2838.71    106.28 o 
   2   2   7    27368.32    28361.67    436.45 o 
   3   2   7     2724.42     2573.41    131.31 o 
   4   2   7     8223.75     8135.29    209.62 o 
   5   2   7     8005.02     7232.57    329.89 o 
   6   2   7    22039.97    21717.17    377.98 o 
   7   2   7     3681.80     3238.05    230.20 o 
   8   2   7     1057.00      985.14    233.11 o 
   9   2   7     2342.20     2444.49    335.95 o 
  10   2   7       25.39       42.13    103.90 o 
  11   2   7      326.02      389.06    115.14 o 
  12   2   7     3693.96     3797.14    256.25 o 
  13   2   7      627.58      792.89    134.07 o 
  14   2   7       56.01      121.90     75.33 o 
  15   2   7        3.36       48.89     71.07 o 
  16   2   7      157.30      -16.00     90.08 o 
 -17   3   7        3.72      161.55    183.26 o 
 -16   3   7      145.09      144.12    190.97 o 
 -15   3   7      252.67       83.89    116.41 o 
 -14   3   7        4.86        6.50     90.88 o 
 -13   3   7        3.69       12.24     92.18 o 
 -12   3   7       97.46      146.35    109.36 o 
 -11   3   7     1756.28     1533.56    226.44 o 
 -10   3   7     4621.24     4587.52    201.48 o 
  -9   3   7     1202.85     1259.95    104.25 o 
  -8   3   7     6463.59     6476.05    231.07 o 
  -7   3   7      130.54      139.44     39.50 o 
  -6   3   7      123.03      124.56     36.34 o 
  -5   3   7    10041.01     9652.50    247.76 o 
  -4   3   7     1214.09     1118.80     63.70 o 
  -3   3   7    13542.67    13774.67    190.85 o 
  -2   3   7      250.14      265.22     42.01 o 
  -1   3   7     1587.76     1516.94     73.27 o 
   0   3   7     1046.95     1062.49     67.97 o 
   1   3   7    18991.23    19879.45    364.62 o 
   2   3   7      620.28      728.33     65.11 o 
   3   3   7     1176.72     1182.16     75.72 o 
   4   3   7     6422.36     6189.39    215.59 o 
   5   3   7       42.11      -19.82     44.86 o 
   6   3   7     1642.64     1475.88    141.29 o 
   7   3   7      982.84      930.27    130.03 o 
   8   3   7       12.30       41.72     65.38 o 
   9   3   7     2087.27     1902.70    183.07 o 
  10   3   7       21.25      136.05     93.03 o 
  11   3   7     1965.28     2087.16    255.20 o 
  12   3   7      993.55      796.10    207.54 o 
  13   3   7     1040.87     1233.53    322.67 o 
  14   3   7     1502.69     1457.37    254.12 o 
  15   3   7       21.25      -30.03    114.70 o 
  16   3   7       16.28       95.79    118.57 o 
 -16   4   7        6.09      129.51    126.45 o 
 -15   4   7       16.78       24.04    104.65 o 
 -14   4   7      478.36      537.30    163.54 o 
 -13   4   7      330.75      302.89    140.61 o 
 -12   4   7       23.98      167.70    119.03 o 
 -11   4   7      181.68      156.05    110.94 o 
 -10   4   7      668.77      478.22    148.22 o 
  -9   4   7      454.86      519.64     93.05 o 
  -8   4   7      411.57      517.28     89.67 o 
  -7   4   7    19578.45    19522.89    298.86 o 
  -6   4   7       24.22       38.84     35.66 o 
  -5   4   7    10187.85    10222.88    248.70 o 
  -4   4   7      252.98      306.83     45.10 o 
  -3   4   7     3223.76     3190.49    100.51 o 
  -2   4   7     3447.32     3246.44    102.12 o 
  -1   4   7    23714.34    24427.17    366.89 o 
   0   4   7     9265.62     8889.80    171.49 o 
   1   4   7      400.14      273.46     48.88 o 
   2   4   7     2876.39     2522.94     92.30 o 
   3   4   7     2071.28     2010.14     84.49 o 
   4   4   7        4.91        0.20     62.29 o 
   5   4   7      424.27      443.57     90.96 o 
   6   4   7      278.63      280.11     83.28 o 
   7   4   7     5890.77     5426.15    245.50 o 
   8   4   7     3287.83     3262.28    206.30 o 
   9   4   7      120.96      122.12     81.27 o 
  10   4   7     5639.51     5531.63    284.16 o 
  11   4   7      651.08      604.38    161.76 o 
  12   4   7      868.16     1150.53    209.47 o 
  13   4   7       36.81       72.13    106.56 o 
  14   4   7     1313.24     1173.25    346.38 o 
  15   4   7      296.40      524.06    244.82 o 
 -16   5   7      294.28      495.42    156.03 o 
 -15   5   7      247.35      332.68    150.86 o 
 -14   5   7      326.31      314.71    142.47 o 
 -13   5   7      313.44      197.06    125.05 o 
 -12   5   7      389.96      332.38    140.75 o 
 -11   5   7       60.33       50.74     97.55 o 
 -10   5   7      114.89      173.35     96.68 o 
  -9   5   7      357.24      445.62    115.70 o 
  -8   5   7     3168.36     3354.46    250.79 o 
  -7   5   7      435.95      389.15    123.22 o 
  -6   5   7     6691.82     6703.49    240.00 o 
  -5   5   7        4.57       17.88     58.91 o 
  -4   5   7     3497.02     3431.46    170.60 o 
  -3   5   7     2225.36     2365.45    146.11 o 
  -2   5   7    17869.22    17544.37    297.95 o 
  -1   5   7     9603.42     9373.40    214.69 o 
   0   5   7      607.52      656.98     65.63 o 
   1   5   7    33012.09    33307.60    568.62 o 
   2   5   7    10294.55     9846.51    178.65 o 
   3   5   7      536.30      543.39     61.80 o 
   4   5   7      463.57      425.15     77.68 o 
   5   5   7      911.74      863.21    103.26 o 
   6   5   7     1103.55     1061.99    117.79 o 
   7   5   7     2466.54     2306.52    156.36 o 
   8   5   7     2368.79     2505.83    175.29 o 
   9   5   7     9165.78     9185.50    306.91 o 
  10   5   7        0.43       30.39     55.25 o 
  11   5   7      657.22      655.86    135.52 o 
  12   5   7       42.57       64.97     70.24 o 
  13   5   7       95.96      129.06    103.05 o 
  14   5   7       20.35       -3.71     71.70 o 
  15   5   7     1582.34     1814.01    406.80 o 
  16   5   7     1042.37     1363.94    359.95 o 
 -16   6   7       26.09      -10.57    140.84 o 
 -15   6   7       61.01      102.15    112.06 o 
 -14   6   7       55.97      166.93    121.01 o 
 -13   6   7        0.91       67.50     89.84 o 
 -12   6   7       12.26       27.83     90.76 o 
 -11   6   7       16.71       42.99    100.56 o 
 -10   6   7      142.90      183.72     89.03 o 
  -9   6   7      431.00      450.41    140.14 o 
  -8   6   7       24.80      -21.19     92.80 o 
  -7   6   7     8362.33     8410.99    396.11 o 
  -6   6   7      472.16      380.13     97.88 o 
  -5   6   7     2314.78     2315.16    169.06 o 
  -4   6   7       25.49       80.38     69.60 o 
  -3   6   7      662.99      611.96    104.90 o 
  -2   6   7      296.63      379.93     98.98 o 
  -1   6   7        7.83        9.20     59.86 o 
   0   6   7     3364.20     3038.83    119.09 o 
   1   6   7     1076.45     1081.83     81.50 o 
   2   6   7     1136.25     1204.14     81.19 o 
   3   6   7      209.62      149.13     75.48 o 
   4   6   7      117.57      141.52     65.19 o 
   5   6   7      103.36       27.80     56.43 o 
   6   6   7       22.50       48.07     61.95 o 
   7   6   7      405.84      495.12     95.88 o 
   8   6   7     2842.29     2925.12    227.18 o 
   9   6   7      402.58      491.07    119.82 o 
  10   6   7     1121.89     1165.26    178.37 o 
  11   6   7       13.54       32.19     73.65 o 
  12   6   7      151.53      232.02     97.06 o 
  13   6   7       93.94       72.57     78.76 o 
  14   6   7      108.41      312.49    133.64 o 
  15   6   7      113.78      460.22    203.97 o 
 -15   7   7        0.93      176.12    165.69 o 
 -14   7   7        0.16       89.31    101.02 o 
 -13   7   7       46.17       51.66     92.77 o 
 -12   7   7      218.47      283.87    121.84 o 
 -11   7   7        1.39      -99.76    165.62 o 
 -10   7   7     1733.66     1485.75    260.18 o 
  -9   7   7      314.88      328.63    134.42 o 
  -8   7   7     1301.87     1220.26    211.59 o 
  -7   7   7     1190.09     1343.25    213.36 o 
  -6   7   7     1720.48     1649.90    168.13 o 
  -5   7   7     1132.75     1166.40    146.15 o 
  -4   7   7      448.71      512.30    112.34 o 
  -3   7   7      181.31      162.81     83.69 o 
  -2   7   7     4656.39     4488.64    226.50 o 
  -1   7   7     1154.87     1150.35    141.05 o 
   0   7   7     2912.63     2896.35    187.98 o 
   1   7   7     1903.87     1846.21    130.71 o 
   2   7   7      578.15      461.03     71.69 o 
   3   7   7       11.84       16.39     54.70 o 
   4   7   7     2477.13     2224.64    150.71 o 
   5   7   7       14.42       33.75     73.78 o 
   6   7   7      321.01      235.05     95.12 o 
   7   7   7      638.53      582.09    131.02 o 
   8   7   7        2.50       63.68     72.46 o 
   9   7   7       89.92      105.71     84.88 o 
  10   7   7       24.83      132.46     77.35 o 
  11   7   7       38.99       45.01     72.14 o 
  12   7   7      171.20      147.85     88.40 o 
  13   7   7       11.13       70.25     81.81 o 
  14   7   7      202.86      264.00    109.08 o 
 -14   8   7       51.00      257.23    131.68 o 
 -13   8   7       57.62      179.11    117.44 o 
 -12   8   7       60.13      224.27    106.37 o 
 -11   8   7      849.81      658.47    265.25 o 
 -10   8   7      541.36      653.74    177.28 o 
  -9   8   7      259.34      345.72    148.40 o 
  -8   8   7     3777.85     3624.18    300.27 o 
  -7   8   7     1131.75     1237.08    216.14 o 
  -6   8   7      170.77      167.89     94.27 o 
  -5   8   7        5.94       23.78     83.72 o 
  -4   8   7        4.98        0.88     76.09 o 
  -3   8   7        2.59       35.32     79.56 o 
  -2   8   7      582.59      476.20    117.13 o 
  -1   8   7     2487.50     2612.15    196.53 o 
   0   8   7     1843.51     1853.39    177.86 o 
   1   8   7       47.68       73.37     79.72 o 
   2   8   7       56.21        7.37    116.55 o 
   3   8   7      142.94       72.47    115.32 o 
   4   8   7       51.75        3.53     69.84 o 
   5   8   7      208.89      195.30     92.82 o 
   6   8   7     1061.08     1038.58    159.27 o 
   7   8   7     1855.01     2192.55    218.40 o 
   8   8   7       37.79      110.70     85.00 o 
   9   8   7     1293.94     1192.60    179.76 o 
  10   8   7      761.49      986.25    175.52 o 
  11   8   7      161.31      218.40    101.81 o 
  12   8   7        5.59      -60.44     60.44 o 
  13   8   7       19.07       29.98     81.81 o 
  14   8   7      108.07      225.25    204.54 o 
 -13   9   7      458.66      504.88    169.05 o 
 -12   9   7      210.41      439.74    154.94 o 
 -11   9   7       90.77      179.26    185.12 o 
 -10   9   7      140.28      239.92    133.67 o 
  -9   9   7      516.04      535.44    171.99 o 
  -8   9   7      847.58      841.40    199.97 o 
  -7   9   7        1.39       21.35     93.22 o 
  -6   9   7     2103.82     1938.55    257.35 o 
  -5   9   7      447.97      364.80    114.99 o 
  -4   9   7       48.84       60.91     84.88 o 
  -3   9   7       62.32       12.12     80.10 o 
  -2   9   7      164.00       73.55     83.79 o 
  -1   9   7      288.33      180.73     95.60 o 
   0   9   7      246.08      249.60    132.26 o 
   1   9   7      243.84       96.36    115.94 o 
   2   9   7     1497.35     1431.93    236.15 o 
   3   9   7      133.80      146.19    128.75 o 
   4   9   7      193.12      220.79    125.84 o 
   5   9   7      217.25      217.79    134.18 o 
   6   9   7       53.95      -11.20     94.38 o 
   7   9   7        0.65      -32.14     81.31 o 
   8   9   7     1431.72     1720.48    215.44 o 
   9   9   7     1326.10     1656.97    216.95 o 
  10   9   7       75.47      125.49     81.22 o 
  11   9   7      332.27      438.15    127.42 o 
  12   9   7       18.47       73.12     87.07 o 
  13   9   7        8.71      140.61    119.78 o 
 -12  10   7      297.99      660.76    292.38 o 
 -11  10   7        8.62       51.14    156.55 o 
 -10  10   7      180.17      220.06    131.63 o 
  -9  10   7      154.08      129.67    111.98 o 
  -8  10   7      193.33      237.37    136.09 o 
  -7  10   7      195.99      179.92    126.12 o 
  -6  10   7        7.33       41.54    107.20 o 
  -5  10   7      383.50      534.95    130.32 o 
  -4  10   7       47.00        6.84     83.27 o 
  -3  10   7        8.03      -62.01     94.47 o 
  -2  10   7      203.43       89.13    123.30 o 
  -1  10   7      881.07      783.91    196.54 o 
   0  10   7     1255.65     1317.86    237.82 o 
   1  10   7       74.13       82.58    119.64 o 
   2  10   7        7.49       12.78    112.74 o 
   3  10   7     1650.81     1298.49    243.47 o 
   4  10   7       57.00      158.23    136.80 o 
   5  10   7      483.86      538.70    186.23 o 
   6  10   7      965.99     1217.89    247.10 o 
   7  10   7      198.95       63.15    117.50 o 
   8  10   7      902.65      586.88    183.58 o 
   9  10   7       63.45      149.00    108.78 o 
  10  10   7       42.20      102.33    134.12 o 
  11  10   7        1.22       80.47    126.14 o 
  12  10   7        9.52     -153.79    193.76 o 
 -11  11   7        4.63        6.79    120.62 o 
 -10  11   7      404.03      405.29    165.25 o 
  -9  11   7      555.18      517.65    168.26 o 
  -8  11   7       82.97       -6.29    113.12 o 
  -7  11   7       70.38        5.43    163.40 o 
  -6  11   7      225.30      167.26    176.12 o 
  -5  11   7       11.64      127.12    169.97 o 
  -4  11   7      824.23      831.25    209.84 o 
  -3  11   7      300.50      384.65    158.29 o 
  -2  11   7      248.06      412.30    157.13 o 
  -1  11   7       73.62       81.66    113.64 o 
   0  11   7      363.29      334.78    151.80 o 
   1  11   7       31.50        9.62     97.81 o 
   2  11   7      177.69      148.20    140.71 o 
   3  11   7       44.07      -49.43    109.63 o 
   4  11   7      176.14      155.28    141.32 o 
   5  11   7      989.59     1067.21    246.52 o 
   6  11   7      250.96      328.38    171.90 o 
   7  11   7     1919.34     2137.24    333.93 o 
   8  11   7      276.85      406.40    202.40 o 
   9  11   7       44.26      163.83    126.99 o 
  10  11   7        8.77       14.43    174.12 o 
  -9  12   7      658.09      532.78    279.82 o 
  -8  12   7      189.00      397.51    233.96 o 
  -7  12   7      434.97      521.92    263.82 o 
  -6  12   7      282.43      462.93    223.82 o 
  -5  12   7      357.06      427.65    214.25 o 
  -4  12   7      959.19      902.70    214.81 o 
  -3  12   7        0.03       84.37    113.32 o 
  -2  12   7      394.46      502.31    169.55 o 
  -1  12   7      274.45      337.93    145.34 o 
   0  12   7       69.99       19.34    110.81 o 
   1  12   7        9.84      -96.02    112.89 o 
   2  12   7        0.93      -67.87    106.42 o 
   3  12   7       10.30      -13.47    120.90 o 
   4  12   7        5.79      -34.21    125.91 o 
   5  12   7        6.29      -30.86    121.93 o 
   6  12   7      127.33      107.66    141.95 o 
   7  12   7       41.32      129.48    136.91 o 
   8  12   7       64.15      341.95    241.54 o 
  -6  13   7      134.81      110.41    179.97 o 
  -5  13   7      368.68      680.61    284.39 o 
  -4  13   7      106.25      180.12    186.26 o 
  -3  13   7      353.89      319.14    154.43 o 
  -2  13   7       54.68      130.33    138.10 o 
  -1  13   7       62.64      242.85    155.94 o 
   0  13   7      154.40      325.39    163.47 o 
   1  13   7        0.42      141.16    159.77 o 
   2  13   7        7.66       36.48    136.06 o 
   3  13   7        1.13      -99.42    127.87 o 
   4  13   7       13.80      -93.00    110.15 o 
  -3  14   7      490.33      329.52    287.81 o 
  -2  14   7        7.99       87.27    210.40 o 
  -1  14   7      478.37      652.33    310.38 o 
 -16   0   8        5.25     -116.55    116.55 o 
 -15   0   8        8.75       85.27    161.12 o 
 -14   0   8      410.85      226.39    182.83 o 
 -13   0   8      726.52      646.96    167.90 o 
 -12   0   8     1851.90     1923.49    317.10 o 
 -11   0   8     8080.36     8231.29    392.89 o 
 -10   0   8       61.81       42.28     82.98 o 
  -9   0   8     8893.09     9053.54    376.58 o 
  -8   0   8     1131.64     1072.23    156.21 o 
  -7   0   8     2545.64     2473.53    109.86 o 
  -6   0   8       14.54       21.21     31.06 o 
  -5   0   8    41994.23    42787.10   2382.50 o 
  -4   0   8    23876.70    23291.69    841.30 o 
  -3   0   8    28074.54    28624.90    612.88 o 
  -2   0   8    15445.64    15743.87    361.70 o 
  -1   0   8    20136.72    19942.92    495.96 o 
   0   0   8     3530.04     3405.41    131.40 o 
   1   0   8     1776.05     1788.45    194.69 o 
   2   0   8     1860.01     1774.59    193.83 o 
   3   0   8    21981.54    22475.20    657.04 o 
   4   0   8       85.23      239.96    113.98 o 
   5   0   8    13228.37    13399.85    574.20 o 
   6   0   8     9601.48     9230.04    379.94 o 
   7   0   8     6385.47     5983.61    437.01 o 
   8   0   8     2112.67     1859.23    222.04 o 
   9   0   8     5626.55     5543.27    333.63 o 
  10   0   8     1910.99     2219.62    287.46 o 
  11   0   8     2290.82     2280.68    276.18 o 
  12   0   8     2238.93     2230.84    282.19 o 
  13   0   8     1896.12     2182.72    295.54 o 
  14   0   8      183.77      327.29    141.91 o 
  15   0   8       75.82      179.62    126.47 o 
  16   0   8       26.14      145.20    124.74 o 
 -17   1   8        3.25      107.56    171.26 o 
 -16   1   8       75.41      141.98    149.12 o 
 -15   1   8       36.35      -10.57    139.26 o 
 -14   1   8      112.99       49.20     76.50 o 
 -13   1   8      599.64      658.01    135.27 o 
 -12   1   8     1254.48     1170.18    140.41 o 
 -11   1   8     2482.18     2307.51    170.91 o 
 -10   1   8     7891.00     7788.91    259.56 o 
  -9   1   8      662.68      600.62     96.97 o 
  -8   1   8     3646.95     3588.61    166.84 o 
  -7   1   8      315.74      346.38     54.29 o 
  -6   1   8    24746.38    25483.19    494.06 o 
  -5   1   8    12630.06    12805.27    201.22 o 
  -4   1   8    11418.29    11319.37    179.87 o 
  -3   1   8    13815.73    13864.23    229.37 o 
  -2   1   8    16648.07    17098.37    215.88 o 
  -1   1   8    15089.08    15171.81    205.84 o 
   0   1   8       64.28       57.73     38.94 o 
   1   1   8       11.08       27.22     35.74 o 
   2   1   8      367.07      533.57     77.57 o 
   3   1   8     1264.82     1197.29    107.35 o 
   4   1   8    14659.58    14189.64    403.14 o 
   5   1   8     1369.47     1197.33    109.14 o 
   6   1   8      181.24      279.38     82.10 o 
   7   1   8      347.32      254.37     86.66 o 
   8   1   8     1613.54     1647.22    151.18 o 
   9   1   8     4557.79     4697.98    221.87 o 
  10   1   8      109.13      122.36     81.08 o 
  11   1   8     1651.93     1609.23    170.08 o 
  12   1   8      715.62      639.42    124.09 o 
  13   1   8      884.16     1158.94    159.37 o 
  14   1   8      945.88     1139.32    161.95 o 
  15   1   8       19.96      -70.90     71.41 o 
  16   1   8        0.19      -59.19     76.84 o 
  17   1   8        0.96       30.71    179.97 o 
 -17   2   8       59.69      186.40    185.97 o 
 -16   2   8       51.03      154.26    177.12 o 
 -15   2   8       10.81       52.28    107.31 o 
 -14   2   8       67.56      167.24    124.02 o 
 -13   2   8       21.52      -10.88     92.04 o 
 -12   2   8      104.17      156.21     83.67 o 
 -11   2   8      183.36      180.17     77.88 o 
 -10   2   8     1975.14     2061.57    200.31 o 
  -9   2   8     2467.04     2222.70    148.38 o 
  -8   2   8       37.41       18.17     41.87 o 
  -7   2   8     9496.89     9131.88    199.93 o 
  -6   2   8     1794.12     1748.36     95.26 o 
  -5   2   8     2522.62     2310.55     99.41 o 
  -4   2   8     1127.07     1147.96     55.65 o 
  -3   2   8       75.15       35.34     26.99 o 
  -2   2   8     6854.44     6723.66    123.54 o 
  -1   2   8     4958.07     4824.99    138.04 o 
   0   2   8      591.52      640.49     64.80 o 
   1   2   8     3882.33     3850.31    128.45 o 
   2   2   8     2029.18     2176.99    102.76 o 
   3   2   8     9604.09     9793.54    258.53 o 
   4   2   8     1723.02     1633.77    117.21 o 
   5   2   8     3440.26     3378.53    153.30 o 
   6   2   8     2194.43     2053.03    141.27 o 
   7   2   8     3942.35     3583.12    176.48 o 
   8   2   8       96.87       78.21     69.63 o 
   9   2   8      310.23      261.11     98.86 o 
  10   2   8     1373.33     1185.07    165.08 o 
  11   2   8      527.41      542.27    131.88 o 
  12   2   8      729.29      758.78    152.59 o 
  13   2   8       21.65       57.08     79.37 o 
  14   2   8      923.75      979.27    173.85 o 
  15   2   8      225.96      249.24    115.10 o 
  16   2   8       25.80       77.19    100.98 o 
 -17   3   8      400.46       80.85    185.26 o 
 -16   3   8       63.29      174.04    128.57 o 
 -15   3   8      107.43      132.31    117.51 o 
 -14   3   8      182.68      233.40    184.83 o 
 -13   3   8     1543.11     1542.95    249.92 o 
 -12   3   8     1527.94     1678.89    250.20 o 
 -11   3   8       14.88       25.06     85.58 o 
 -10   3   8     1327.81     1071.91    151.86 o 
  -9   3   8      585.20      683.09    100.97 o 
  -8   3   8      922.17      980.94     91.37 o 
  -7   3   8     1099.19     1071.32     90.10 o 
  -6   3   8      354.52      291.91     45.92 o 
  -5   3   8     1173.23     1252.51     68.25 o 
  -4   3   8      440.11      581.26     52.82 o 
  -3   3   8    10800.45    10638.25    175.20 o 
  -2   3   8    19167.74    19618.80    237.58 o 
  -1   3   8     4012.06     3956.88    114.76 o 
   0   3   8     1375.08     1400.07     77.53 o 
   1   3   8      928.58      899.45     77.55 o 
   2   3   8     6951.87     7093.51    175.70 o 
   3   3   8     1908.24     2127.06     95.54 o 
   4   3   8     4659.42     4219.18    180.73 o 
   5   3   8     5940.38     6049.25    202.87 o 
   6   3   8     2517.45     2648.67    149.44 o 
   7   3   8       87.03       90.28     61.71 o 
   8   3   8     3797.64     3478.54    260.77 o 
   9   3   8      309.02      361.69    105.18 o 
  10   3   8        7.84       22.22     87.05 o 
  11   3   8      770.17      657.69    172.59 o 
  12   3   8      805.89      828.79    153.89 o 
  13   3   8      616.20      670.55    149.16 o 
  14   3   8      116.66      105.31     84.24 o 
  15   3   8     1025.59     1144.76    198.15 o 
 -16   4   8       92.04       90.39    122.63 o 
 -15   4   8       29.80       63.40    111.87 o 
 -14   4   8        0.65      -29.69     90.94 o 
 -13   4   8        9.52       -2.80    135.27 o 
 -12   4   8      616.39      674.57    178.94 o 
 -11   4   8      822.64      865.74    186.98 o 
 -10   4   8      130.40      261.45    119.11 o 
  -9   4   8     2407.73     2201.50    157.64 o 
  -8   4   8      275.91      263.06     76.83 o 
  -7   4   8     1168.84     1036.66    112.59 o 
  -6   4   8     1174.10     1203.14     81.61 o 
  -5   4   8      352.34      347.88     51.70 o 
  -4   4   8    32091.66    33144.18    587.54 o 
  -3   4   8     3801.51     3572.67    112.30 o 
  -2   4   8        9.47       -6.54     30.96 o 
  -1   4   8     9036.22     9147.03    177.89 o 
   0   4   8     4023.95     4021.58    124.98 o 
   1   4   8      166.53      249.79     49.55 o 
   2   4   8     4503.19     4455.29    122.90 o 
   3   4   8     2446.50     2407.64     94.94 o 
   4   4   8       22.78       32.46     48.50 o 
   5   4   8      718.01      661.05     92.74 o 
   6   4   8       21.52       13.29     58.15 o 
   7   4   8     3622.19     3213.04    242.59 o 
   8   4   8     1419.77     1342.89    162.05 o 
   9   4   8       18.35       45.45     70.72 o 
  10   4   8      218.98      263.13     97.69 o 
  11   4   8     1082.58      996.14    268.82 o 
  12   4   8     1036.32     1205.53    299.67 o 
  13   4   8      225.11      236.11    188.26 o 
  14   4   8      332.44      341.27    164.94 o 
  15   4   8       78.40      242.69    122.65 o 
 -16   5   8      185.32      325.57    145.24 o 
 -15   5   8       29.82        9.18    103.42 o 
 -14   5   8        5.20        0.07    102.53 o 
 -13   5   8      116.48      106.05    103.00 o 
 -12   5   8      273.91      237.72    128.77 o 
 -11   5   8      362.43      491.32    158.61 o 
 -10   5   8     1029.35      987.50    197.74 o 
  -9   5   8      315.61      508.18    118.98 o 
  -8   5   8      398.55      370.64    106.10 o 
  -7   5   8       37.20       48.26     71.30 o 
  -6   5   8      157.52      146.98     63.32 o 
  -5   5   8        5.44       -7.58     48.62 o 
  -4   5   8      238.70      158.81     61.32 o 
  -3   5   8       57.03        2.79     47.15 o 
  -2   5   8     1657.17     1709.88     88.17 o 
  -1   5   8     1702.81     1649.92     89.44 o 
   0   5   8       26.02       39.39     36.77 o 
   1   5   8        1.92       -2.63     34.58 o 
   2   5   8     1819.53     1781.23     99.88 o 
   3   5   8      450.90      478.84     58.01 o 
   4   5   8     1554.16     1524.62    110.32 o 
   5   5   8     1528.34     1431.63    128.49 o 
   6   5   8      142.55       94.06     61.44 o 
   7   5   8        1.05       -5.60     54.55 o 
   8   5   8       85.96       45.55     63.82 o 
   9   5   8      232.46      289.99    104.71 o 
  10   5   8      102.47      152.62     82.97 o 
  11   5   8      253.09      324.70    132.66 o 
  12   5   8      384.90      318.40    108.45 o 
  13   5   8        0.53       78.85    126.84 o 
  14   5   8        2.67       36.73     94.60 o 
  15   5   8       30.87      111.08    103.94 o 
 -15   6   8       46.64       68.40    179.54 o 
 -14   6   8       15.46      108.09    105.20 o 
 -13   6   8      402.51      476.30    182.97 o 
 -12   6   8       51.06      -74.31     75.18 o 
 -11   6   8      390.54      426.29    150.25 o 
 -10   6   8       92.70      104.45    110.58 o 
  -9   6   8        7.64       65.47     80.21 o 
  -8   6   8       13.29       65.68     80.01 o 
  -7   6   8      226.80      189.95     95.86 o 
  -6   6   8      149.82      170.31     81.69 o 
  -5   6   8      248.28      306.59     90.38 o 
  -4   6   8     2047.73     2109.53    162.33 o 
  -3   6   8     7142.91     7056.18    225.54 o 
  -2   6   8      654.70      650.95     94.24 o 
  -1   6   8    17004.06    17049.79    376.66 o 
   0   6   8    11598.02    11243.38    222.12 o 
   1   6   8       33.12       38.57     43.47 o 
   2   6   8     1928.39     1988.36     97.62 o 
   3   6   8      149.70      176.28     56.91 o 
   4   6   8     3572.75     3114.83    162.01 o 
   5   6   8      381.72      372.05    100.60 o 
   6   6   8     1476.48     1428.50    139.74 o 
   7   6   8     2035.70     1862.84    159.25 o 
   8   6   8        9.48      -21.78     67.17 o 
   9   6   8      173.11      143.25     79.27 o 
  10   6   8        1.37      145.88     77.78 o 
  11   6   8       44.69       34.81     70.14 o 
  12   6   8       99.30      110.03     80.92 o 
  13   6   8      758.04      837.28    161.85 o 
  14   6   8     1052.84      975.08    218.44 o 
  15   6   8       80.28      278.10    180.26 o 
 -15   7   8        1.39      118.70    156.83 o 
 -14   7   8        0.04      -30.49     94.44 o 
 -13   7   8        0.02       -0.08     88.46 o 
 -12   7   8      231.85      446.23    142.18 o 
 -11   7   8        7.70      -18.69     78.50 o 
 -10   7   8        8.82       13.94     67.21 o 
  -9   7   8      900.03      934.19    159.91 o 
  -8   7   8     2869.65     3247.61    287.57 o 
  -7   7   8        2.45       39.56     94.66 o 
  -6   7   8      573.36      560.70    153.78 o 
  -5   7   8        1.43       15.18     72.28 o 
  -4   7   8     1009.10     1157.03    146.39 o 
  -3   7   8       74.95      121.56     81.58 o 
  -2   7   8     3287.35     3430.95    203.39 o 
  -1   7   8     2765.53     2898.84    158.88 o 
   0   7   8     2627.76     2574.80    148.93 o 
   1   7   8     1381.71     1286.34    118.47 o 
   2   7   8     1234.70     1362.41    106.84 o 
   3   7   8        7.68      -16.77     45.72 o 
   4   7   8     1205.92     1208.31    126.72 o 
   5   7   8     2774.00     2716.00    209.49 o 
   6   7   8     1114.40     1114.76    161.26 o 
   7   7   8       31.99       -3.41     66.70 o 
   8   7   8     2779.75     3048.91    240.41 o 
   9   7   8      502.50      489.75    124.15 o 
  10   7   8      103.75      199.54     91.35 o 
  11   7   8       91.87      110.42     83.63 o 
  12   7   8       13.24        2.88     91.88 o 
  13   7   8      601.58      780.35    157.18 o 
  14   7   8       77.01      184.12    141.26 o 
 -13   8   8        3.35      193.41    113.20 o 
 -12   8   8      351.90      499.15    151.64 o 
 -11   8   8       32.21      119.61     88.83 o 
 -10   8   8      221.04      214.11    109.05 o 
  -9   8   8     1277.86     1433.88    241.02 o 
  -8   8   8      134.85      207.55    127.05 o 
  -7   8   8     6803.26     6974.38    559.63 o 
  -6   8   8        1.99      -18.85    101.61 o 
  -5   8   8     4021.71     3999.34    235.88 o 
  -4   8   8      177.61      264.68     99.86 o 
  -3   8   8      538.44      413.03    115.66 o 
  -2   8   8      582.11      564.95    125.87 o 
  -1   8   8      213.93      160.20     94.80 o 
   0   8   8     1084.38     1180.92    128.18 o 
   1   8   8       17.42      -19.99     70.18 o 
   2   8   8      734.19      523.87    123.72 o 
   3   8   8     1198.71     1243.48    217.36 o 
   4   8   8      120.79       12.01     98.65 o 
   5   8   8      316.44      267.99     99.28 o 
   6   8   8     1544.97     1487.57    185.64 o 
   7   8   8      380.84      404.48    115.47 o 
   8   8   8     1982.77     2083.28    226.38 o 
   9   8   8      978.06      928.01    164.47 o 
  10   8   8     1066.75      981.21    171.86 o 
  11   8   8        0.16       -6.47     75.90 o 
  12   8   8      309.33      326.00    144.88 o 
  13   8   8      498.70      485.63    129.93 o 
 -13   9   8      550.13      577.20    283.81 o 
 -12   9   8      230.30      321.59    131.76 o 
 -11   9   8       14.64      132.42    110.21 o 
 -10   9   8     1998.69     2150.45    294.90 o 
  -9   9   8      319.35      534.83    164.83 o 
  -8   9   8     1295.50     1163.15    220.14 o 
  -7   9   8      151.15       85.10    116.40 o 
  -6   9   8     1492.08     1614.85    245.30 o 
  -5   9   8      109.81      127.12     90.47 o 
  -4   9   8     3920.76     3588.30    256.03 o 
  -3   9   8     2295.77     2201.85    204.92 o 
  -2   9   8      105.89       50.69     84.06 o 
  -1   9   8     2076.04     2123.93    199.50 o 
   0   9   8     1019.32      859.15    196.85 o 
   1   9   8     2186.02     2274.82    278.00 o 
   2   9   8       29.14      103.57    103.32 o 
   3   9   8       67.69      -38.08     92.00 o 
   4   9   8     2611.15     2449.30    294.94 o 
   5   9   8     1804.83     1722.92    269.97 o 
   6   9   8       55.95      107.59    117.85 o 
   7   9   8     1928.54     1918.87    288.98 o 
   8   9   8       93.65      107.94     88.20 o 
   9   9   8      166.65       63.98     81.07 o 
  10   9   8        1.77      102.96     77.16 o 
  11   9   8      392.36      397.18    133.78 o 
  12   9   8      725.58      931.98    178.97 o 
  13   9   8       41.68      197.83    179.40 o 
 -12  10   8      277.66      455.93    251.82 o 
 -11  10   8      937.64     1070.62    243.40 o 
 -10  10   8      201.50      375.05    156.17 o 
  -9  10   8      358.36      417.73    164.44 o 
  -8  10   8      383.38      456.56    159.65 o 
  -7  10   8      252.96      232.94    134.92 o 
  -6  10   8        6.26       95.40    110.47 o 
  -5  10   8     1358.43     1367.88    233.71 o 
  -4  10   8      206.82      386.36    116.65 o 
  -3  10   8       39.62      -86.18     94.44 o 
  -2  10   8      116.61      148.68    120.51 o 
  -1  10   8       64.52      102.60    120.66 o 
   0  10   8       92.83       59.06    108.35 o 
   1  10   8       57.84       49.34    106.47 o 
   2  10   8      475.00      619.38    182.09 o 
   3  10   8      663.49     1046.04    222.06 o 
   4  10   8      571.03      598.15    186.40 o 
   5  10   8       80.00       17.05    107.38 o 
   6  10   8     3234.35     3127.29    357.64 o 
   7  10   8      382.59      506.09    195.02 o 
   8  10   8      508.33      597.14    195.98 o 
   9  10   8       98.23      236.97    127.21 o 
  10  10   8      577.99      780.68    201.93 o 
  11  10   8       72.14      203.54    197.97 o 
 -11  11   8       47.18       95.99    197.83 o 
 -10  11   8       75.23      326.90    152.16 o 
  -9  11   8       40.61      128.02    126.00 o 
  -8  11   8      329.54      360.61    150.33 o 
  -7  11   8       28.61      130.54    165.90 o 
  -6  11   8       32.00     -120.12    138.12 o 
  -5  11   8      721.29      837.30    296.53 o 
  -4  11   8      184.07       60.48    167.69 o 
  -3  11   8      221.83      355.92    157.60 o 
  -2  11   8       26.90       89.47    119.31 o 
  -1  11   8      250.59      578.28    171.47 o 
   0  11   8       29.46       74.74    120.34 o 
   1  11   8      454.59      430.90    168.90 o 
   2  11   8       21.51        7.77    123.73 o 
   3  11   8      316.30      235.08    156.96 o 
   4  11   8        1.64       58.47    120.90 o 
   5  11   8       29.88       47.94    130.02 o 
   6  11   8       30.51      137.47    139.00 o 
   7  11   8      130.41       41.77    131.81 o 
   8  11   8       16.22       37.88    129.09 o 
   9  11   8       37.41       31.97    199.61 o 
  10  11   8       43.01       31.57    165.98 o 
  -9  12   8        1.99     -127.12    142.69 o 
  -8  12   8       78.17      459.50    246.11 o 
  -7  12   8        5.94      -89.27    149.69 o 
  -6  12   8       38.83      214.97    204.97 o 
  -5  12   8       20.43      188.26    171.12 o 
  -4  12   8        4.68       42.85    155.69 o 
  -3  12   8      292.88      378.74    160.99 o 
  -2  12   8       21.90       -0.94     93.52 o 
  -1  12   8      284.04      482.36    176.00 o 
   0  12   8       82.46      116.54    108.55 o 
   1  12   8        5.79       62.13    121.63 o 
   2  12   8      269.46      327.59    174.52 o 
   3  12   8      295.61      313.62    170.93 o 
   4  12   8       32.99      -12.00    135.07 o 
   5  12   8      273.20      320.97    176.02 o 
   6  12   8      369.53      220.69    153.44 o 
   7  12   8        3.17       92.45    140.11 o 
  -5  13   8      200.14      523.78    253.82 o 
  -4  13   8        3.02       91.84    167.12 o 
  -3  13   8      767.71     1017.83    246.36 o 
  -2  13   8      855.19      561.65    198.41 o 
  -1  13   8       78.88      140.63    127.35 o 
   0  13   8      138.76      226.42    161.90 o 
   1  13   8       34.42      101.75    139.24 o 
   2  13   8       49.26       34.30    208.40 o 
   3  13   8       22.29       73.03    143.92 o 
   4  13   8      232.39      213.62    193.76 o 
  -1  14   8       75.66      314.95    253.39 o 
 -17   1   9      263.65      281.24    197.54 o 
 -16   1   9      420.76      348.23    210.40 o 
 -15   1   9       28.02       92.27    139.84 o 
 -14   1   9       63.86       93.27     81.10 o 
 -13   1   9     2843.28     2933.33    233.93 o 
 -12   1   9     1944.12     1911.68    168.12 o 
 -11   1   9      526.96      502.52    104.55 o 
 -10   1   9      551.12      640.85    109.73 o 
  -9   1   9        5.34       -4.96     56.49 o 
  -8   1   9        0.74       44.04     52.79 o 
  -7   1   9       85.41       94.39     56.19 o 
  -6   1   9     8890.48     8713.26    185.96 o 
  -5   1   9     4546.78     4475.27    141.36 o 
  -4   1   9      218.66      223.53     44.27 o 
  -3   1   9     4851.87     4947.68     92.88 o 
  -2   1   9       65.04       66.17     35.02 o 
  -1   1   9     1122.27     1121.11     72.25 o 
   0   1   9     5212.16     5029.39    145.91 o 
   1   1   9    19947.27    20035.00    288.40 o 
   2   1   9     7433.64     7061.28    215.28 o 
   3   1   9     4644.75     4275.22    179.97 o 
   4   1   9    22790.69    22737.78    419.67 o 
   5   1   9      336.99      264.88     92.53 o 
   6   1   9       12.40       90.91     66.96 o 
   7   1   9      356.41      364.16     98.76 o 
   8   1   9       65.90      147.00     95.45 o 
   9   1   9     4958.40     4982.47    264.94 o 
  10   1   9       15.70       -6.75     75.96 o 
  11   1   9     1248.03     1297.29    159.15 o 
  12   1   9     1597.05     1696.51    181.96 o 
  13   1   9      121.20      283.25     99.87 o 
  14   1   9       56.42       -1.38     82.51 o 
  15   1   9        0.14      108.31     88.43 o 
  16   1   9        4.14       29.15     89.70 o 
 -17   2   9      321.62      446.08    220.54 o 
 -16   2   9      291.59      516.35    235.25 o 
 -15   2   9      933.14      789.58    197.94 o 
 -14   2   9     1115.65     1198.36    232.96 o 
 -13   2   9      100.33       91.89    101.19 o 
 -12   2   9     3024.11     3011.21    226.48 o 
 -11   2   9      670.80      724.67    116.04 o 
 -10   2   9     1036.75     1021.75    124.16 o 
  -9   2   9     1278.12     1337.51    128.23 o 
  -8   2   9     5582.43     5558.99    234.95 o 
  -7   2   9     5234.62     5242.47    189.80 o 
  -6   2   9        7.94       -2.78     36.75 o 
  -5   2   9    21603.31    21046.93    338.53 o 
  -4   2   9    23465.66    23428.41    212.91 o 
  -3   2   9     3806.65     3846.65     96.20 o 
  -2   2   9     1602.99     1570.47     70.30 o 
  -1   2   9     2911.06     2643.06    110.86 o 
   0   2   9     8185.01     7658.90    180.93 o 
   1   2   9     1665.24     1548.91     93.40 o 
   2   2   9    10555.97    10050.28    213.74 o 
   3   2   9    17250.22    16983.18    352.14 o 
   4   2   9      407.67      449.29     90.28 o 
   5   2   9      120.19      173.59     63.52 o 
   6   2   9      326.29      333.25     77.22 o 
   7   2   9       42.54      100.73     62.26 o 
   8   2   9     1038.67     1008.83    145.70 o 
   9   2   9     1005.96      930.45    150.14 o 
  10   2   9    11369.47    11325.53    407.85 o 
  11   2   9       11.18       40.39     79.18 o 
  12   2   9     1637.37     1472.60    213.30 o 
  13   2   9      197.73      193.02    105.74 o 
  14   2   9        5.78       57.97     85.89 o 
  15   2   9      163.17      241.29    111.98 o 
  16   2   9      141.08      185.27    127.97 o 
 -16   3   9       20.83      -28.56    120.48 o 
 -15   3   9      133.39      -16.35    111.85 o 
 -14   3   9        2.44      101.99    111.61 o 
 -13   3   9      319.71      319.03    136.29 o 
 -12   3   9      217.91      144.31    115.92 o 
 -11   3   9     2439.14     2119.40    261.08 o 
 -10   3   9       80.98       71.26     84.47 o 
  -9   3   9     1907.84     1953.90    144.39 o 
  -8   3   9     1440.16     1537.11    109.00 o 
  -7   3   9      256.67      254.83     60.76 o 
  -6   3   9    18742.18    18771.30    474.09 o 
  -5   3   9     6551.17     6541.13    134.04 o 
  -4   3   9     9694.90     9335.08    159.00 o 
  -3   3   9     6116.65     5891.40    143.09 o 
  -2   3   9     5331.19     5251.74    133.11 o 
  -1   3   9     5377.30     5207.17    148.11 o 
   0   3   9     1219.07     1337.11     80.60 o 
   1   3   9      836.94      757.27     76.40 o 
   2   3   9      123.44       56.84     44.00 o 
   3   3   9      186.41      254.88     57.14 o 
   4   3   9      359.52      415.88     78.72 o 
   5   3   9     1365.93     1425.38    122.91 o 
   6   3   9       95.55      133.82     63.61 o 
   7   3   9        3.76       -6.06     54.29 o 
   8   3   9      522.35      473.60     97.25 o 
   9   3   9     1802.99     1708.38    163.25 o 
  10   3   9      265.58      234.28     99.33 o 
  11   3   9     2385.54     2446.47    377.77 o 
  12   3   9      161.86      207.54     96.27 o 
  13   3   9     2054.07     2110.71    237.75 o 
  14   3   9      179.99      166.24     97.07 o 
  15   3   9      285.98       93.00    120.73 o 
 -17   4   9       91.71      151.12    204.68 o 
 -16   4   9       25.81       42.28    121.75 o 
 -15   4   9       52.61       36.02    105.32 o 
 -14   4   9      286.65      281.13    134.78 o 
 -13   4   9        9.14       -4.13     85.61 o 
 -12   4   9      388.57      305.07    133.01 o 
 -11   4   9      208.04      219.09    121.84 o 
 -10   4   9      643.70      769.68    177.79 o 
  -9   4   9     1169.49     1096.29    153.71 o 
  -8   4   9      520.67      579.35     97.64 o 
  -7   4   9      310.08      302.06     78.29 o 
  -6   4   9      350.60      375.51     67.72 o 
  -5   4   9       18.05       60.38     37.74 o 
  -4   4   9     3344.94     3303.18    114.14 o 
  -3   4   9     6705.92     6521.88    219.67 o 
  -2   4   9     3463.52     3416.29    116.64 o 
  -1   4   9    11950.90    11695.60    207.38 o 
   0   4   9       51.52       19.60     35.75 o 
   1   4   9     1757.27     1708.76     93.45 o 
   2   4   9      340.87      398.72     59.60 o 
   3   4   9     4319.05     4182.89    135.28 o 
   4   4   9     4318.46     4114.48    175.16 o 
   5   4   9       97.78       96.77     58.31 o 
   6   4   9       67.60       13.93     54.83 o 
   7   4   9      675.13      668.19    106.92 o 
   8   4   9     1609.28     1455.05    149.63 o 
   9   4   9      667.64      581.83    109.61 o 
  10   4   9      907.14      787.17    129.38 o 
  11   4   9      444.98      430.65    121.56 o 
  12   4   9      351.24      469.58    133.24 o 
  13   4   9       69.55       90.02     95.82 o 
  14   4   9      754.87      778.51    217.59 o 
  15   4   9      271.70      247.31    138.41 o 
 -16   5   9       42.20      333.95    210.11 o 
 -15   5   9        7.10       77.11    107.44 o 
 -14   5   9       51.29      -27.39     95.74 o 
 -13   5   9      638.61      630.61    186.15 o 
 -12   5   9      723.51      647.83    181.32 o 
 -11   5   9        0.56      -65.77     88.06 o 
 -10   5   9        4.35      -13.67     85.88 o 
  -9   5   9      436.00      446.55    148.66 o 
  -8   5   9      975.54     1186.82    157.16 o 
  -7   5   9      435.57      527.18    116.90 o 
  -6   5   9      131.45      114.20     83.58 o 
  -5   5   9    11639.25    11368.71    270.20 o 
  -4   5   9     1822.97     1894.19    126.34 o 
  -3   5   9     3712.30     3561.04    155.88 o 
  -2   5   9    14279.50    13349.61    270.70 o 
  -1   5   9     3095.47     2996.60    117.00 o 
   0   5   9     1591.15     1519.42     94.16 o 
   1   5   9       68.41       86.80     43.66 o 
   2   5   9     6863.45     6383.13    171.73 o 
   3   5   9      996.10     1090.00     80.12 o 
   4   5   9     3058.09     2893.67    137.84 o 
   5   5   9     1963.91     1792.61    129.13 o 
   6   5   9     1219.39     1070.62    110.93 o 
   7   5   9     1166.83     1021.42    129.60 o 
   8   5   9      118.99       91.00     70.73 o 
   9   5   9       84.98       91.72     77.43 o 
  10   5   9      299.05      268.95    102.70 o 
  11   5   9      301.25      186.83    102.84 o 
  12   5   9      114.06      188.76    140.95 o 
  13   5   9     1470.47     1526.21    221.19 o 
  14   5   9       17.11       50.04     89.36 o 
  15   5   9      781.60      835.16    280.39 o 
 -15   6   9       32.38       35.70    117.28 o 
 -14   6   9      179.64      132.62    124.70 o 
 -13   6   9      194.81      225.93    162.33 o 
 -12   6   9      279.09      262.50    122.82 o 
 -11   6   9        4.03       42.51     83.06 o 
 -10   6   9       14.89      -38.36     80.48 o 
  -9   6   9     1507.29     1789.22    194.98 o 
  -8   6   9       67.13       37.62     86.52 o 
  -7   6   9     1816.97     2011.78    195.74 o 
  -6   6   9      121.01      133.18     87.89 o 
  -5   6   9      196.69      213.29     75.24 o 
  -4   6   9       48.54       33.91     58.82 o 
  -3   6   9      956.07      965.15    109.85 o 
  -2   6   9     3959.61     3689.11    170.29 o 
  -1   6   9        1.09       32.93     53.69 o 
   0   6   9     2092.22     1955.80    108.29 o 
   1   6   9     1324.28     1277.12     96.87 o 
   2   6   9      295.80      400.42     61.92 o 
   3   6   9     3285.55     3011.13    153.59 o 
   4   6   9      382.25      348.43     73.65 o 
   5   6   9      314.73      296.21     72.78 o 
   6   6   9       25.94       48.21     54.29 o 
   7   6   9      344.68      411.58     96.50 o 
   8   6   9        0.63        9.61     62.01 o 
   9   6   9       46.54        4.94    118.05 o 
  10   6   9      314.01      205.54     90.12 o 
  11   6   9       15.46      118.33     80.48 o 
  12   6   9      231.88      345.82    114.85 o 
  13   6   9       42.95      117.54     91.63 o 
  14   6   9      656.71      600.59    156.19 o 
 -14   7   9      129.72      296.62    123.76 o 
 -13   7   9        1.11       59.08     98.66 o 
 -12   7   9      129.02      129.70     97.68 o 
 -11   7   9       26.63      105.88     97.91 o 
 -10   7   9      485.95      410.87    206.97 o 
  -9   7   9        0.48      -25.41     81.75 o 
  -8   7   9      933.26      900.53    154.76 o 
  -7   7   9        5.96       33.98     71.17 o 
  -6   7   9     2011.52     2025.53    197.26 o 
  -5   7   9     1685.18     1601.91    145.09 o 
  -4   7   9      622.68      768.79    113.33 o 
  -3   7   9     4081.63     3969.92    190.95 o 
  -2   7   9       98.36       65.70     65.50 o 
  -1   7   9      100.66       47.05     62.28 o 
   0   7   9       20.03       10.00     56.57 o 
   1   7   9     1661.11     1764.55    137.74 o 
   2   7   9      629.24      618.35     96.70 o 
   3   7   9       55.77        2.42     49.37 o 
   4   7   9        2.42        3.67     51.69 o 
   5   7   9      694.50      542.55     92.42 o 
   6   7   9       46.38       28.82     63.23 o 
   7   7   9      420.48      269.25    102.35 o 
   8   7   9      353.57      489.08    154.63 o 
   9   7   9        8.84       32.82     90.02 o 
  10   7   9      307.86      369.12    141.82 o 
  11   7   9      131.35      118.59     81.16 o 
  12   7   9      775.29      661.28    150.80 o 
  13   7   9      166.44      259.13    101.80 o 
 -13   8   9        1.86       23.44     98.23 o 
 -12   8   9       56.65        1.41     79.47 o 
 -11   8   9      770.35      861.18    210.47 o 
 -10   8   9      180.39      146.80    121.07 o 
  -9   8   9       18.07       90.59     90.62 o 
  -8   8   9      234.61      258.55    111.42 o 
  -7   8   9      613.75      615.12    135.93 o 
  -6   8   9       16.66        0.30     78.90 o 
  -5   8   9     1578.55     1720.54    191.83 o 
  -4   8   9      605.35      583.56    110.39 o 
  -3   8   9        1.98       18.67     68.32 o 
  -2   8   9      385.17      277.73     87.02 o 
  -1   8   9      717.58      612.91    107.14 o 
   0   8   9     1388.69     1252.25    132.13 o 
   1   8   9      649.68      658.91    127.22 o 
   2   8   9     2157.25     2117.33    194.50 o 
   3   8   9      869.02      949.30    196.74 o 
   4   8   9      588.66      653.84    169.58 o 
   5   8   9       98.11       50.38     62.58 o 
   6   8   9      575.87      619.23    111.92 o 
   7   8   9       46.23       21.29     71.48 o 
   8   8   9       19.75      -50.01     86.53 o 
   9   8   9        8.81      117.13    103.23 o 
  10   8   9      333.51      431.84    148.07 o 
  11   8   9      577.87      596.07    145.31 o 
  12   8   9        8.52      -67.50     67.50 o 
  13   8   9      380.04      525.86    129.20 o 
 -12   9   9      402.48      544.20    182.62 o 
 -11   9   9       16.13      -37.38    103.56 o 
 -10   9   9       17.72       54.58    113.66 o 
  -9   9   9        2.77      130.51     91.07 o 
  -8   9   9       10.70       -2.26     94.68 o 
  -7   9   9        7.82      -31.60     78.80 o 
  -6   9   9        4.77      120.58    109.32 o 
  -5   9   9      473.48      420.91    154.72 o 
  -4   9   9       10.58       -7.88     78.68 o 
  -3   9   9       17.53      -36.95     59.66 o 
  -2   9   9      500.36      424.93     99.38 o 
  -1   9   9      201.74      325.48     92.80 o 
   0   9   9       68.95       74.43    111.93 o 
   1   9   9      179.96      258.36    129.77 o 
   2   9   9      369.29      320.42    137.27 o 
   3   9   9       47.96      -58.09     96.51 o 
   4   9   9      213.98      211.54    134.35 o 
   5   9   9      238.88      259.00    140.16 o 
   6   9   9      473.42      431.22    164.63 o 
   7   9   9      110.87       59.41    116.66 o 
   8   9   9      713.04      646.94    151.82 o 
   9   9   9      215.38      222.87    102.66 o 
  10   9   9      459.22      422.64    121.73 o 
  11   9   9        5.13       42.00     82.88 o 
  12   9   9      208.56      213.09    118.33 o 
 -11  10   9        5.71       66.00    161.55 o 
 -10  10   9      154.78      162.03    133.78 o 
  -9  10   9      208.14      214.41    111.13 o 
  -8  10   9       66.07       74.56     90.80 o 
  -7  10   9      308.81      361.39    144.81 o 
  -6  10   9      276.64      430.39    154.51 o 
  -5  10   9      451.02      429.57    162.26 o 
  -4  10   9      126.31      214.13    101.73 o 
  -3  10   9       19.68        2.68     76.84 o 
  -2  10   9      461.90      516.16    123.55 o 
  -1  10   9      156.26       66.28    139.05 o 
   0  10   9     1939.80     2288.08    292.44 o 
   1  10   9      480.57      329.20    155.66 o 
   2  10   9      269.50      357.27    158.26 o 
   3  10   9      648.99      593.31    184.06 o 
   4  10   9       15.58       96.00    122.92 o 
   5  10   9      977.48     1030.34    236.43 o 
   6  10   9        0.18      -43.60    120.97 o 
   7  10   9       52.76       50.57    131.02 o 
   8  10   9       57.96       97.02    128.67 o 
   9  10   9      327.78      338.39    142.88 o 
  10  10   9       40.93      154.57    118.27 o 
  11  10   9        8.33      203.11    192.40 o 
 -10  11   9      208.97      298.58    158.98 o 
  -9  11   9        1.21      127.46    105.98 o 
  -8  11   9      702.03      694.67    155.11 o 
  -7  11   9      314.55      392.76    124.94 o 
  -6  11   9     1615.97     1721.88    395.23 o 
  -5  11   9      109.04      572.06    252.96 o 
  -4  11   9      556.56      837.30    304.81 o 
  -3  11   9      863.56      836.25    162.07 o 
  -2  11   9       11.19      -24.14    109.30 o 
  -1  11   9      818.77      792.00    206.06 o 
   0  11   9      405.65      291.84    140.71 o 
   1  11   9     3069.08     3763.87    376.94 o 
   2  11   9      258.74      485.32    159.16 o 
   3  11   9      660.80      533.18    195.91 o 
   4  11   9     1576.78     1534.52    282.48 o 
   5  11   9      457.14      687.78    216.54 o 
   6  11   9      164.53      208.65    159.27 o 
   7  11   9      336.72      352.09    176.85 o 
   8  11   9      319.03      198.51    156.24 o 
   9  11   9      161.06      522.49    268.53 o 
  -9  12   9      270.45      191.83    206.83 o 
  -8  12   9      320.38      486.94    167.85 o 
  -7  12   9      867.02      954.76    216.82 o 
  -6  12   9        0.08        6.76     95.02 o 
  -5  12   9     1576.96     1826.61    289.37 o 
  -4  12   9      903.53      806.02    315.52 o 
  -3  12   9      102.15      229.11    142.15 o 
  -2  12   9      520.12      623.26    189.74 o 
  -1  12   9      132.96      108.57    125.05 o 
   0  12   9      819.27      726.12    198.01 o 
   1  12   9       77.16      145.15    118.16 o 
   2  12   9      755.88      927.55    224.37 o 
   3  12   9      179.06      163.99    143.47 o 
   4  12   9        7.09      -21.68    135.16 o 
   5  12   9       33.19      290.45    166.43 o 
   6  12   9       41.62      -32.47    125.15 o 
   7  12   9       47.89      209.40    205.68 o 
  -6  13   9      259.65      343.52    209.40 o 
  -5  13   9       55.67      313.24    220.11 o 
  -4  13   9      445.48      540.20    257.10 o 
  -3  13   9      158.19      420.79    230.39 o 
  -2  13   9      339.87      538.00    189.00 o 
  -1  13   9       37.27       74.93    136.53 o 
   0  13   9       77.86      182.00    135.16 o 
   1  13   9        4.79       93.09    112.87 o 
   2  13   9        3.15      -72.04    117.62 o 
   3  13   9       15.38       47.93    147.62 o 
   4  13   9       31.53      231.68    235.96 o 
 -16   0  10     1278.81     1555.48    375.52 o 
 -15   0  10     1060.28     1142.40    318.52 o 
 -14   0  10     1233.41     1157.26    319.52 o 
 -13   0  10      147.80       15.16     91.26 o 
 -12   0  10     3855.44     3713.98    535.63 o 
 -11   0  10      529.40      528.77    148.78 o 
 -10   0  10     3750.07     3486.60    269.68 o 
  -9   0  10     1698.61     1639.74    203.77 o 
  -8   0  10     7275.66     7161.69    337.60 o 
  -7   0  10    19095.38    18395.36    646.33 o 
  -6   0  10     1408.73     1630.62    174.35 o 
  -5   0  10    16012.23    15132.50    421.28 o 
  -4   0  10      399.72      544.33    111.65 o 
  -3   0  10    19619.05    18785.31    594.20 o 
  -2   0  10      803.72      608.79    106.96 o 
  -1   0  10    49788.56    48020.93    680.61 o 
   0   0  10    20882.42    20580.59    438.34 o 
   1   0  10     1173.63     1026.13    181.12 o 
   2   0  10    37520.77    36371.68    872.73 o 
   3   0  10    12282.73    11714.96    523.49 o 
   4   0  10     2221.31     1971.13    240.82 o 
   5   0  10        2.00       19.57     96.56 o 
   6   0  10     3567.60     3580.46    345.81 o 
   7   0  10     1705.82     1662.32    289.24 o 
   8   0  10     1774.90     1471.49    293.96 o 
   9   0  10     1770.51     1593.05    321.81 o 
  10   0  10     9517.13     9729.10    779.67 o 
  11   0  10      967.81      905.89    207.48 o 
  12   0  10       20.24      -83.23     83.23 o 
  13   0  10       26.41       85.01    107.28 o 
  14   0  10       59.36      168.16    131.77 o 
  15   0  10      188.27      187.24    148.43 o 
  16   0  10      637.31      731.60    305.53 o 
 -17   1  10      489.29     1033.27    350.52 o 
 -16   1  10      752.46     1052.98    328.52 o 
 -15   1  10       59.48      201.11    171.40 o 
 -14   1  10      332.38      352.38    110.14 o 
 -13   1  10      547.81      590.46    114.68 o 
 -12   1  10      701.81      553.81    107.11 o 
 -11   1  10      310.39      387.95     94.97 o 
 -10   1  10     2021.10     1966.98    160.74 o 
  -9   1  10     2085.50     2166.11    157.89 o 
  -8   1  10      281.54      403.36     83.49 o 
  -7   1  10     3201.18     3058.19    158.08 o 
  -6   1  10    12815.52    12503.61    328.37 o 
  -5   1  10       76.28      105.87     39.77 o 
  -4   1  10     4318.25     3995.21    148.97 o 
  -3   1  10      551.60      499.34     56.11 o 
  -2   1  10    17869.90    17374.00    241.40 o 
  -1   1  10     1083.71     1059.57     75.51 o 
   0   1  10     4242.37     3899.40    138.23 o 
   1   1  10    16304.64    16271.13    274.45 o 
   2   1  10     2307.60     2293.33    136.68 o 
   3   1  10     3751.01     3381.06    169.58 o 
   4   1  10      289.01      314.71     76.59 o 
   5   1  10     5131.61     5224.85    277.99 o 
   6   1  10      241.24      194.44     96.06 o 
   7   1  10     1234.39     1192.24    154.97 o 
   8   1  10     1250.89     1559.29    179.79 o 
   9   1  10     5102.97     5069.98    275.03 o 
  10   1  10     1402.91     1286.85    181.33 o 
  11   1  10     1157.63     1255.32    186.91 o 
  12   1  10       89.24      166.75     98.25 o 
  13   1  10      160.95      226.07    110.40 o 
  14   1  10        3.57       56.39     92.19 o 
  15   1  10      924.95     1097.13    203.38 o 
  16   1  10      359.87      498.05    188.52 o 
 -17   2  10      102.35      -51.56    123.55 o 
 -16   2  10       20.56       82.99    133.12 o 
 -15   2  10       19.60        6.05    100.27 o 
 -14   2  10      268.99      368.39    140.40 o 
 -13   2  10      222.39      186.66    119.97 o 
 -12   2  10      411.46      388.03    114.33 o 
 -11   2  10        4.17      -54.65     54.65 o 
 -10   2  10      583.82      481.73    100.52 o 
  -9   2  10      209.73      117.48     66.60 o 
  -8   2  10      135.66      196.98     70.75 o 
  -7   2  10      401.31      399.75     81.40 o 
  -6   2  10      397.44      444.38     64.76 o 
  -5   2  10      968.20      805.61     75.06 o 
  -4   2  10     1369.84     1413.78     89.15 o 
  -3   2  10     2876.05     2602.65     85.58 o 
  -2   2  10     6565.44     6400.85    132.81 o 
  -1   2  10       72.01      141.98     48.89 o 
   0   2  10      568.47      649.50     74.24 o 
   1   2  10      145.06      231.58     56.41 o 
   2   2  10       24.73       22.65     40.99 o 
   3   2  10     4659.64     4770.78    201.64 o 
   4   2  10     2037.66     1763.61    146.53 o 
   5   2  10       24.94       75.67     64.09 o 
   6   2  10      710.64      685.13    103.34 o 
   7   2  10       32.79       -5.06     57.43 o 
   8   2  10      573.63      556.07    123.95 o 
   9   2  10       64.23      -10.69     77.37 o 
  10   2  10       23.01       27.42     85.05 o 
  11   2  10      421.72      483.08    130.57 o 
  12   2  10      839.66      943.59    173.42 o 
  13   2  10        0.35      -70.66     70.66 o 
  14   2  10      567.23      795.19    168.39 o 
  15   2  10      260.69      247.18    117.22 o 
  16   2  10       55.03      -12.86    153.69 o 
 -16   3  10        7.67      -27.18    103.34 o 
 -15   3  10        0.24      -23.14     87.94 o 
 -14   3  10       34.70       13.44    151.98 o 
 -13   3  10      860.77     1008.34    206.47 o 
 -12   3  10       43.44       87.33     99.52 o 
 -11   3  10      136.50       76.74     79.86 o 
 -10   3  10     3576.60     3512.01    228.82 o 
  -9   3  10     1911.82     1815.74    146.61 o 
  -8   3  10      205.39      240.70     71.70 o 
  -7   3  10     2617.28     2516.13    126.63 o 
  -6   3  10     2779.90     2653.42    122.15 o 
  -5   3  10      314.87      321.84     57.93 o 
  -4   3  10      713.48      729.22     60.03 o 
  -3   3  10     1381.49     1352.93     79.03 o 
  -2   3  10      245.19      276.43     49.30 o 
  -1   3  10      537.76      569.75     62.91 o 
   0   3  10     4545.30     4448.80    153.11 o 
   1   3  10    13386.05    13196.84    257.11 o 
   2   3  10     5870.58     5327.85    170.13 o 
   3   3  10     1139.42     1303.59     99.64 o 
   4   3  10     1347.01     1375.75    135.67 o 
   5   3  10      358.74      464.48     88.19 o 
   6   3  10        1.51      -13.72     56.64 o 
   7   3  10      351.32      391.27     93.98 o 
   8   3  10     4492.61     4459.44    217.26 o 
   9   3  10     1103.37     1066.51    141.65 o 
  10   3  10      805.12      721.47    144.82 o 
  11   3  10      398.72      517.98    135.86 o 
  12   3  10      163.84      293.94    117.68 o 
  13   3  10      357.44      450.09    128.27 o 
  14   3  10      121.67      300.68    127.39 o 
  15   3  10        4.55       21.17    100.49 o 
 -16   4  10       90.71      166.19    144.28 o 
 -15   4  10       21.41       85.45    115.94 o 
 -14   4  10      301.92      302.40    142.56 o 
 -13   4  10      126.44      219.77    128.76 o 
 -12   4  10      298.60      428.82    150.89 o 
 -11   4  10      826.17      710.21    179.52 o 
 -10   4  10      281.80      136.56     94.65 o 
  -9   4  10     2247.59     2056.13    197.88 o 
  -8   4  10     2356.51     2566.13    204.73 o 
  -7   4  10     1760.45     1775.14    155.80 o 
  -6   4  10      537.97      470.15    102.09 o 
  -5   4  10    10611.94    10588.02    242.33 o 
  -4   4  10     1224.99     1272.14     84.13 o 
  -3   4  10     6673.94     6599.67    193.58 o 
  -2   4  10     2599.29     2708.91    109.10 o 
  -1   4  10     1688.83     1653.04     94.69 o 
   0   4  10     1202.17     1120.21     83.50 o 
   1   4  10     2669.24     2627.75    114.63 o 
   2   4  10    10172.60    10211.57    247.90 o 
   3   4  10     8487.22     8401.11    258.26 o 
   4   4  10      389.13      410.39     85.37 o 
   5   4  10      425.59      393.76     85.10 o 
   6   4  10     4066.95     3954.75    190.60 o 
   7   4  10      120.60      129.96     71.53 o 
   8   4  10      177.30      181.21     80.33 o 
   9   4  10     1111.82     1130.14    144.39 o 
  10   4  10     1821.06     1906.46    181.79 o 
  11   4  10       85.58       67.53     92.58 o 
  12   4  10       50.80      -55.79     75.57 o 
  13   4  10      218.32      311.29    126.02 o 
  14   4  10       29.93       55.73    144.98 o 
  15   4  10       15.01       30.00    155.26 o 
 -16   5  10       36.07      148.26    168.97 o 
 -15   5  10       49.44      129.94    173.62 o 
 -14   5  10       50.72      139.67    120.37 o 
 -13   5  10      527.92      474.43    156.74 o 
 -12   5  10       20.05       63.67    108.11 o 
 -11   5  10      145.45       73.07    100.13 o 
 -10   5  10      254.56      219.62    125.36 o 
  -9   5  10      196.71      207.05    123.38 o 
  -8   5  10      140.04       90.55     85.92 o 
  -7   5  10      246.04      175.30     91.06 o 
  -6   5  10       32.60      -58.65     58.65 o 
  -5   5  10        7.32      -61.65     61.65 o 
  -4   5  10      605.33      609.55     89.33 o 
  -3   5  10        1.61       38.64     52.21 o 
  -2   5  10      759.78      833.47     75.82 o 
  -1   5  10        1.88       -8.44     36.03 o 
   0   5  10     1750.05     1732.76    101.11 o 
   1   5  10      286.63      313.72     59.56 o 
   2   5  10     1301.16     1375.19     98.75 o 
   3   5  10      114.70       84.63     57.57 o 
   4   5  10        8.86       -9.24     46.65 o 
   5   5  10     2817.14     2851.84    149.47 o 
   6   5  10       13.90       25.21     58.19 o 
   7   5  10      192.47      135.28     74.82 o 
   8   5  10        0.35        6.88     58.12 o 
   9   5  10       27.18      -33.45     57.38 o 
  10   5  10      133.03      165.68     82.91 o 
  11   5  10        2.90      -20.39     68.60 o 
  12   5  10      275.20      158.87    126.50 o 
  13   5  10      101.68      191.93    156.52 o 
  14   5  10        6.98      -51.50     87.65 o 
  15   5  10        2.44      122.55    162.40 o 
 -15   6  10        0.25      149.98    115.54 o 
 -14   6  10        7.92      136.36    103.03 o 
 -13   6  10       34.05       -5.14     93.49 o 
 -12   6  10      276.20      473.53    159.91 o 
 -11   6  10        0.33       95.51    101.95 o 
 -10   6  10       52.86       52.17     96.48 o 
  -9   6  10      483.37      744.99    184.27 o 
  -8   6  10     2936.31     2887.69    224.90 o 
  -7   6  10      436.09      426.83    117.64 o 
  -6   6  10        0.53      -23.76     68.52 o 
  -5   6  10      176.93       83.67     80.32 o 
  -4   6  10      322.97      346.54     86.03 o 
  -3   6  10       96.55      151.00     69.59 o 
  -2   6  10     2047.98     2231.82    147.89 o 
  -1   6  10      613.11      608.62     95.76 o 
   0   6  10      584.59      570.52     75.19 o 
   1   6  10     2261.29     2219.94    120.01 o 
   2   6  10      133.45      135.54     55.65 o 
   3   6  10     1293.37     1348.64    113.39 o 
   4   6  10     3088.75     2987.10    147.32 o 
   5   6  10      241.90      217.55     71.85 o 
   6   6  10       15.86       -3.09     57.35 o 
   7   6  10       42.85       52.59     57.51 o 
   8   6  10       39.66       37.34     54.78 o 
   9   6  10      146.32       44.09     66.87 o 
  10   6  10      757.77      640.49    122.82 o 
  11   6  10      334.86      264.27     96.37 o 
  12   6  10       52.58        1.77     65.32 o 
  13   6  10       16.74       91.77     87.58 o 
  14   6  10       41.14       72.02     91.60 o 
 -14   7  10       58.93       52.01    110.17 o 
 -13   7  10       89.58       -1.39     99.20 o 
 -12   7  10       73.31      204.16    108.82 o 
 -11   7  10      238.26      248.87    117.43 o 
 -10   7  10      572.78      603.59    182.53 o 
  -9   7  10       71.81       94.48    116.45 o 
  -8   7  10      366.40      316.49    111.79 o 
  -7   7  10        0.63        9.35     77.41 o 
  -6   7  10       56.30      -14.65     78.97 o 
  -5   7  10     1367.02     1404.16    173.15 o 
  -4   7  10     2395.37     2437.10    168.35 o 
  -3   7  10     2339.04     2565.87    168.14 o 
  -2   7  10      598.57      658.23    106.48 o 
  -1   7  10      451.28      480.26     93.68 o 
   0   7  10      152.20      193.04     73.85 o 
   1   7  10      256.41      154.39     71.68 o 
   2   7  10     1773.20     1596.69    170.42 o 
   3   7  10     1077.19     1036.89    108.75 o 
   4   7  10      192.40      191.66     66.33 o 
   5   7  10      236.10      214.22     69.11 o 
   6   7  10      344.31      376.70     95.71 o 
   7   7  10       87.04      115.65     74.05 o 
   8   7  10      422.90      373.00    100.45 o 
   9   7  10      399.01      337.96    101.65 o 
  10   7  10       42.55       46.58     65.92 o 
  11   7  10       79.49      168.93     81.35 o 
  12   7  10      171.93      220.25     90.26 o 
  13   7  10      420.31      557.61    131.19 o 
 -13   8  10      124.83      181.19    133.77 o 
 -12   8  10        0.58       -4.42     90.41 o 
 -11   8  10       80.27      219.82    127.67 o 
 -10   8  10       20.37      -43.38     93.48 o 
  -9   8  10      968.93      937.48    167.72 o 
  -8   8  10     1755.36     1827.78    214.91 o 
  -7   8  10      736.77      884.66    154.12 o 
  -6   8  10     2183.64     2218.94    216.51 o 
  -5   8  10     1658.04     1620.51    190.10 o 
  -4   8  10       44.90       54.79     67.43 o 
  -3   8  10      663.92      718.29    116.18 o 
  -2   8  10     1055.35     1243.96    138.82 o 
  -1   8  10      238.60      251.69     86.16 o 
   0   8  10     5268.94     4895.80    215.52 o 
   1   8  10     4236.49     4117.03    238.95 o 
   2   8  10       31.93       22.91     74.41 o 
   3   8  10      213.65      212.99    118.12 o 
   4   8  10       54.37       92.88    110.35 o 
   5   8  10       71.35       22.50     72.32 o 
   6   8  10       42.50       28.75     65.18 o 
   7   8  10      143.61      183.40     84.88 o 
   8   8  10        3.67       -3.15     63.45 o 
   9   8  10      153.43      231.13     88.67 o 
  10   8  10       56.30       12.51     62.95 o 
  11   8  10        8.65       39.25     66.37 o 
  12   8  10      521.09      341.48    105.05 o 
  13   8  10       48.24       22.83    112.37 o 
 -12   9  10        0.53      -66.87    110.53 o 
 -11   9  10        3.61      -39.14    133.41 o 
 -10   9  10        2.66      -72.54    110.47 o 
  -9   9  10      559.59      618.38    148.30 o 
  -8   9  10      748.05      827.16    159.78 o 
  -7   9  10      837.05      878.75    164.25 o 
  -6   9  10     1205.90     1449.11    194.29 o 
  -5   9  10       33.42        7.40     75.30 o 
  -4   9  10     1394.93     1328.88    179.34 o 
  -3   9  10      315.62      333.27     92.66 o 
  -2   9  10     3220.37     3324.38    198.26 o 
  -1   9  10      402.12      441.40    101.15 o 
   0   9  10     2592.19     2973.90    231.18 o 
   1   9  10     2213.85     2098.52    265.29 o 
   2   9  10       11.72      106.81    113.58 o 
   3   9  10      791.65      832.57    191.69 o 
   4   9  10       70.66      137.26    120.69 o 
   5   9  10      165.07      103.74    116.17 o 
   6   9  10      137.48       43.07    112.57 o 
   7   9  10      180.78      273.52    140.23 o 
   8   9  10      546.09      488.98    182.31 o 
   9   9  10      467.54      382.78    110.05 o 
  10   9  10        1.50      -10.34     69.93 o 
  11   9  10      645.72      626.46    135.20 o 
  12   9  10      146.13      165.24    111.82 o 
 -11  10  10        4.75       82.02    123.83 o 
 -10  10  10       15.33       10.18    117.51 o 
  -9  10  10       66.60      136.41    101.65 o 
  -8  10  10      304.16      317.46    122.49 o 
  -7  10  10      630.33      762.10    159.68 o 
  -6  10  10        0.74      -75.15     75.15 o 
  -5  10  10      371.94      499.78    129.73 o 
  -4  10  10      189.29      277.76    101.98 o 
  -3  10  10      296.06      339.31     96.40 o 
  -2  10  10        0.08      122.34     95.23 o 
  -1  10  10     2705.65     2798.45    308.68 o 
   0  10  10     2185.06     1988.33    281.83 o 
   1  10  10      965.48      899.21    209.21 o 
   2  10  10     1487.60     1570.52    256.91 o 
   3  10  10      134.57      266.16    132.08 o 
   4  10  10       10.97       53.96    117.27 o 
   5  10  10      132.93      144.74    141.19 o 
   6  10  10       60.87       12.88    120.02 o 
   7  10  10      724.32     1049.51    248.58 o 
   8  10  10      263.16      494.26    184.99 o 
   9  10  10      346.86      486.11    183.28 o 
  10  10  10      511.43      693.91    215.18 o 
 -10  11  10        8.56      138.41    191.69 o 
  -9  11  10        1.06       72.75    105.60 o 
  -8  11  10       22.47      100.16     93.83 o 
  -7  11  10       56.39      103.18     98.66 o 
  -6  11  10      290.30      352.93    149.62 o 
  -5  11  10      289.60      457.12    151.93 o 
  -4  11  10      600.92      779.82    188.89 o 
  -3  11  10       14.32      -46.31    119.34 o 
  -2  11  10      184.71      164.33    131.03 o 
  -1  11  10       12.18      -52.01     86.09 o 
   0  11  10       74.96      215.60    138.44 o 
   1  11  10      222.49      234.64    180.76 o 
   2  11  10       60.42       67.76    120.19 o 
   3  11  10       44.80      -89.36    127.05 o 
   4  11  10      190.58      118.23    140.91 o 
   5  11  10       15.97       36.67    128.61 o 
   6  11  10      174.29      111.53    150.09 o 
   7  11  10        2.12      -36.58    127.47 o 
   8  11  10        1.35      123.76    147.20 o 
  -8  12  10      294.27      252.86    136.90 o 
  -7  12  10       60.77      158.20    129.41 o 
  -6  12  10      233.57      231.49    138.49 o 
  -5  12  10       35.55       98.99    109.31 o 
  -4  12  10      113.24      272.82    200.54 o 
  -3  12  10      215.36      390.80    230.97 o 
  -2  12  10       12.24      197.64    135.19 o 
  -1  12  10      233.61      416.43    161.96 o 
   0  12  10      328.53      515.37    182.16 o 
   1  12  10      311.54      292.28    142.97 o 
   2  12  10      189.76      215.49    141.77 o 
   3  12  10       89.13      -53.06    112.28 o 
   4  12  10       12.77        2.58    139.77 o 
   5  12  10      520.03      649.43    217.14 o 
   6  12  10       34.79       77.90    135.22 o 
  -6  13  10      289.14      496.93    247.82 o 
  -4  13  10       25.58      362.95    210.97 o 
  -3  13  10       73.07       70.70    175.40 o 
  -2  13  10      188.44      393.66    223.40 o 
  -1  13  10      200.62      396.20    172.07 o 
   0  13  10      225.85      303.86    172.91 o 
   1  13  10      315.12      179.10    142.06 o 
   2  13  10       47.79       84.72    122.83 o 
   3  13  10       46.33      212.25    206.40 o 
 -17   1  11      713.84     1196.82    345.38 o 
 -16   1  11       88.10      216.11    178.83 o 
 -15   1  11       47.04       68.23    112.24 o 
 -14   1  11        3.82       51.57    109.58 o 
 -13   1  11        2.47       27.17     66.97 o 
 -12   1  11      383.95      428.09    100.72 o 
 -11   1  11      245.50      229.26     82.75 o 
 -10   1  11     1875.30     1918.94    163.20 o 
  -9   1  11        9.21       52.60     63.82 o 
  -8   1  11     1528.16     1521.90    136.32 o 
  -7   1  11      404.15      416.28     84.42 o 
  -6   1  11      906.54      883.45    103.60 o 
  -5   1  11      317.36      323.46     50.72 o 
  -4   1  11      639.87      691.83     65.17 o 
  -3   1  11     9783.61     9535.17    187.47 o 
  -2   1  11    13468.02    12816.81    219.48 o 
  -1   1  11     2463.21     2406.20    104.86 o 
   0   1  11     8362.26     7836.65    199.07 o 
   1   1  11     9059.69     8496.02    210.72 o 
   2   1  11        0.80      -11.17     43.55 o 
   3   1  11     3175.33     3074.78    169.57 o 
   4   1  11     4913.58     4368.97    205.75 o 
   5   1  11    15130.95    15316.49    477.09 o 
   6   1  11      593.00      463.13    126.00 o 
   7   1  11     2305.94     2229.97    234.27 o 
   8   1  11     2054.89     2288.62    248.49 o 
   9   1  11     3153.55     3202.68    251.73 o 
  10   1  11      603.14      803.24    155.13 o 
  11   1  11        8.58      -31.09     84.55 o 
  12   1  11      259.27      326.49    112.15 o 
  13   1  11        0.30      -34.33     78.20 o 
  14   1  11       38.46       85.62    106.88 o 
  15   1  11      669.66      750.72    167.94 o 
  16   1  11      104.71      140.41    192.54 o 
 -17   2  11        5.22      -77.13    110.41 o 
 -16   2  11      477.48      548.06    248.82 o 
 -15   2  11        5.28      -19.34     97.10 o 
 -14   2  11      126.47      105.30     96.85 o 
 -13   2  11       27.49       48.59     99.31 o 
 -12   2  11      815.80      719.29    145.66 o 
 -11   2  11     2780.15     2657.31    183.45 o 
 -10   2  11      128.24      129.64     73.45 o 
  -9   2  11     2142.95     2547.81    169.82 o 
  -8   2  11     1770.59     1920.14    146.03 o 
  -7   2  11     3933.38     3662.17    193.08 o 
  -6   2  11      277.79      315.95     59.42 o 
  -5   2  11      890.18      897.80     79.83 o 
  -4   2  11     7889.41     7751.51    130.35 o 
  -3   2  11     5358.50     5128.03    119.89 o 
  -2   2  11     4116.48     3643.24    127.46 o 
  -1   2  11     3398.20     2948.62    129.58 o 
   0   2  11    10395.29     9973.84    226.91 o 
   1   2  11     2843.74     2799.21    130.41 o 
   2   2  11     6948.81     6456.34    192.22 o 
   3   2  11     3491.39     2993.57    175.73 o 
   4   2  11     3458.30     3276.39    183.50 o 
   5   2  11     7228.30     7025.52    272.90 o 
   6   2  11     7828.65     7840.17    300.64 o 
   7   2  11     2663.01     2773.01    227.65 o 
   8   2  11      133.62       52.75     85.35 o 
   9   2  11     5099.69     5393.97    286.70 o 
  10   2  11      279.25      312.76    113.59 o 
  11   2  11      301.66      369.30    122.99 o 
  12   2  11      111.19      236.44    100.77 o 
  13   2  11      786.47     1132.31    185.76 o 
  14   2  11      843.33     1071.40    192.33 o 
  15   2  11       67.86       21.00     90.34 o 
  16   2  11      986.92      999.42    337.38 o 
 -16   3  11       38.99       72.68    119.33 o 
 -15   3  11      461.86      528.10    169.17 o 
 -14   3  11        1.48       16.14    100.82 o 
 -13   3  11      141.69      177.06    119.03 o 
 -12   3  11      523.04      528.26    164.45 o 
 -11   3  11        2.81        9.92     68.80 o 
 -10   3  11     2583.07     2498.48    216.61 o 
  -9   3  11      307.53      297.88    106.16 o 
  -8   3  11      114.64      137.47     66.30 o 
  -7   3  11     2589.40     2381.87    156.07 o 
  -6   3  11     5570.86     5545.21    170.48 o 
  -5   3  11     4524.78     4312.31    147.59 o 
  -4   3  11    12406.66    12072.30    200.51 o 
  -3   3  11     1157.12     1182.32     78.70 o 
  -2   3  11     6238.11     5954.02    152.65 o 
  -1   3  11     1708.48     1572.86     91.65 o 
   0   3  11     6567.82     6534.83    190.39 o 
   1   3  11    11049.94    10518.21    239.45 o 
   2   3  11        2.85       82.78     51.41 o 
   3   3  11      982.73      844.47     91.58 o 
   4   3  11     2492.32     2352.36    167.81 o 
   5   3  11     2611.08     2552.27    178.61 o 
   6   3  11      294.85      235.43     77.39 o 
   7   3  11      624.48      564.73    105.54 o 
   8   3  11        9.59       63.96     70.46 o 
   9   3  11      437.11      375.39    116.02 o 
  10   3  11      917.99     1059.34    173.99 o 
  11   3  11      418.23      312.21    119.97 o 
  12   3  11     1513.92     1866.68    348.24 o 
  13   3  11       88.54      109.92     97.42 o 
  14   3  11        2.09       -1.74     83.84 o 
  15   3  11      922.89      959.31    190.94 o 
 -16   4  11      125.91       64.20    127.12 o 
 -15   4  11      126.54       45.83    104.26 o 
 -14   4  11       63.82      260.25    128.75 o 
 -13   4  11      643.97      518.98    163.66 o 
 -12   4  11      321.26       99.16    113.69 o 
 -11   4  11      454.31      396.01    150.85 o 
 -10   4  11      962.11      915.35    152.85 o 
  -9   4  11        1.61       -5.89     81.34 o 
  -8   4  11      408.14      444.77    115.74 o 
  -7   4  11      923.98      899.83    112.63 o 
  -6   4  11      309.80      312.64     95.25 o 
  -5   4  11     3403.22     3322.20    149.98 o 
  -4   4  11      106.14      116.14     46.48 o 
  -3   4  11     2443.14     2438.35    107.90 o 
  -2   4  11     5492.92     5270.99    166.20 o 
  -1   4  11     1245.87     1347.75     92.09 o 
   0   4  11      193.53      225.22     55.05 o 
   1   4  11      652.58      641.21     73.78 o 
   2   4  11     1810.09     1854.39    120.32 o 
   3   4  11      193.04      107.09     57.72 o 
   4   4  11     1372.51     1390.64    149.38 o 
   5   4  11     1495.77     1470.73    138.82 o 
   6   4  11     1446.01     1510.88    147.53 o 
   7   4  11       63.46       88.83     70.88 o 
   8   4  11      549.65      635.61    114.47 o 
   9   4  11       69.06       80.59     72.79 o 
  10   4  11        6.88      -23.67     64.83 o 
  11   4  11       75.35      142.93     99.90 o 
  12   4  11     1033.02     1180.10    193.19 o 
  13   4  11      422.36      511.90    145.25 o 
  14   4  11      115.13      195.52    157.59 o 
 -16   5  11      108.21      124.27    195.26 o 
 -15   5  11       85.97      169.05    127.15 o 
 -14   5  11      665.64      750.94    194.02 o 
 -13   5  11      172.92      256.84    156.98 o 
 -12   5  11      123.35       40.94     92.61 o 
 -11   5  11      340.40      449.97    154.42 o 
 -10   5  11     3313.47     3284.48    505.42 o 
  -9   5  11      260.95      221.23    144.19 o 
  -8   5  11     2170.18     2276.45    270.99 o 
  -7   5  11       86.70      174.79     92.53 o 
  -6   5  11      103.27      144.05     86.06 o 
  -5   5  11      383.11      347.04     97.67 o 
  -4   5  11     1737.95     1647.12    124.79 o 
  -3   5  11     5449.87     5281.60    191.85 o 
  -2   5  11      979.50      989.22     84.56 o 
  -1   5  11       42.80       50.11     44.64 o 
   0   5  11      300.57      276.12     60.18 o 
   1   5  11     1287.44     1245.99     96.94 o 
   2   5  11     3053.78     2977.53    132.42 o 
   3   5  11      493.12      470.41     88.87 o 
   4   5  11     2352.18     2279.56    153.81 o 
   5   5  11       27.92       41.32     54.03 o 
   6   5  11      623.19      583.34    107.40 o 
   7   5  11      333.00      360.84     94.49 o 
   8   5  11      508.27      510.14    106.98 o 
   9   5  11       46.34       85.38     63.30 o 
  10   5  11      108.90      203.05     88.59 o 
  11   5  11      885.16      828.33    142.88 o 
  12   5  11      629.97      623.23    191.20 o 
  13   5  11      213.52      213.18    142.45 o 
  14   5  11      221.55      239.50    163.01 o 
 -15   6  11      178.86      235.68    178.26 o 
 -14   6  11      455.01      695.99    222.04 o 
 -13   6  11        4.69      -18.60     92.42 o 
 -12   6  11        2.65       64.78     99.86 o 
 -11   6  11      129.58       93.27    125.77 o 
 -10   6  11      484.60      535.55    169.79 o 
  -9   6  11        0.53       42.03     98.71 o 
  -8   6  11        0.23      -21.45     92.31 o 
  -7   6  11        0.30       20.46     78.42 o 
  -6   6  11       50.06      -22.57     74.24 o 
  -5   6  11      926.05      917.01    146.93 o 
  -4   6  11     1726.95     1555.29    135.76 o 
  -3   6  11     1694.46     1712.70    138.95 o 
  -2   6  11     3103.50     3096.41    162.40 o 
  -1   6  11     4772.79     4371.68    188.40 o 
   0   6  11       83.04       96.05     63.66 o 
   1   6  11     1093.27     1261.90    103.13 o 
   2   6  11       34.14       27.61     53.61 o 
   3   6  11       13.11       24.92     57.62 o 
   4   6  11       81.66       91.07     58.89 o 
   5   6  11      141.87      122.67     66.43 o 
   6   6  11      351.75      338.03     83.49 o 
   7   6  11        2.44      -24.66     53.60 o 
   8   6  11      922.50      802.31    116.36 o 
   9   6  11      386.85      392.52    100.21 o 
  10   6  11      115.71      148.23     81.69 o 
  11   6  11        3.07       24.16     67.53 o 
  12   6  11      178.72      205.17     91.49 o 
  13   6  11       22.37       50.53     86.84 o 
  14   6  11      222.32      287.53    173.83 o 
 -14   7  11        0.15       36.15    109.54 o 
 -13   7  11      641.10      772.69    213.62 o 
 -12   7  11       77.84       95.46    112.42 o 
 -11   7  11     1029.27      972.55    215.22 o 
 -10   7  11      515.56      458.39    167.58 o 
  -9   7  11      456.71      493.87    228.32 o 
  -8   7  11       77.40       29.24     80.75 o 
  -7   7  11      529.74      620.96    136.35 o 
  -6   7  11      517.52      540.78    125.80 o 
  -5   7  11       13.75       -5.92     77.89 o 
  -4   7  11       18.99      -29.76     72.07 o 
  -3   7  11      438.93      547.32    103.04 o 
  -2   7  11     3351.75     3275.55    182.31 o 
  -1   7  11     2367.84     2274.20    167.49 o 
   0   7  11      272.48      354.27     86.99 o 
   1   7  11     1894.10     1875.12    181.78 o 
   2   7  11      400.76      358.76    110.58 o 
   3   7  11      461.86      424.54     96.06 o 
   4   7  11      132.26      161.02     67.44 o 
   5   7  11      156.37      182.04     69.69 o 
   6   7  11       66.27       -8.01     50.94 o 
   7   7  11      958.85     1062.60    143.16 o 
   8   7  11      112.67       91.04     73.58 o 
   9   7  11       64.18       -0.29     66.70 o 
  10   7  11       10.41       86.30     74.42 o 
  11   7  11       65.97       62.49     73.41 o 
  12   7  11       68.70       32.60     72.82 o 
  13   7  11      440.31      449.68    120.58 o 
 -13   8  11       16.64       56.23    116.34 o 
 -12   8  11      679.13      643.19    186.41 o 
 -11   8  11      146.21      294.32    312.02 o 
 -10   8  11       11.09       -4.83    106.44 o 
  -9   8  11      112.23      175.44    124.70 o 
  -8   8  11       92.34       36.92     91.74 o 
  -7   8  11       66.38       54.48     88.59 o 
  -6   8  11      123.51       80.41     90.77 o 
  -5   8  11     1260.02     1136.98    168.91 o 
  -4   8  11       68.08       93.44     93.76 o 
  -3   8  11       19.35      -18.88     63.44 o 
  -2   8  11      533.28      587.09    108.99 o 
  -1   8  11     3336.97     3525.42    209.26 o 
   0   8  11       87.94      108.60     87.58 o 
   1   8  11       17.91       25.61     78.86 o 
   2   8  11       24.17       66.86     78.39 o 
   3   8  11      726.38      800.16    143.84 o 
   4   8  11        0.32      -68.96     84.28 o 
   5   8  11      498.04      521.10    162.08 o 
   6   8  11     1794.98     1942.51    180.48 o 
   7   8  11      807.01      725.35    126.27 o 
   8   8  11       38.25      100.06     77.58 o 
   9   8  11        5.84       55.20     72.58 o 
  10   8  11      180.05      241.89     89.98 o 
  11   8  11      210.72      203.19     93.75 o 
  12   8  11       58.95       84.19     83.89 o 
 -12   9  11       47.96       71.17    126.55 o 
 -11   9  11       25.03      -41.86    193.47 o 
 -10   9  11       75.34      161.71    135.03 o 
  -9   9  11        8.43       44.09    116.53 o 
  -8   9  11      107.48       57.81     98.45 o 
  -7   9  11      293.25      353.45    120.09 o 
  -6   9  11        3.62       49.36     79.34 o 
  -5   9  11      194.13      110.72     94.04 o 
  -4   9  11      438.01      474.72    126.17 o 
  -3   9  11     1550.30     1694.21    164.56 o 
  -2   9  11       27.66       15.01     69.07 o 
  -1   9  11      539.28      616.13    132.65 o 
   0   9  11       55.59      113.58     91.58 o 
   1   9  11        3.28       53.19    100.79 o 
   2   9  11      141.97      172.86    115.26 o 
   3   9  11       32.06       -3.79    104.02 o 
   4   9  11      731.97      912.31    204.09 o 
   5   9  11      286.88      371.11    153.26 o 
   6   9  11       72.01       68.37    130.55 o 
   7   9  11       53.98      -37.22    121.26 o 
   8   9  11      195.17      317.83    155.49 o 
   9   9  11      451.20      713.21    165.02 o 
  10   9  11      114.99      154.96     85.36 o 
  11   9  11       66.36      123.86     90.43 o 
  12   9  11       25.55       52.54    126.92 o 
 -11  10  11       10.33      256.10    221.40 o 
 -10  10  11       53.70       96.75    141.51 o 
  -9  10  11       49.13      191.78    136.45 o 
  -8  10  11      295.24      159.28    117.90 o 
  -7  10  11       27.73      127.72     91.39 o 
  -6  10  11       60.63       33.20     86.25 o 
  -5  10  11       34.52       27.04     81.62 o 
  -4  10  11      142.46      139.32     92.13 o 
  -3  10  11      366.58      235.10    162.07 o 
  -2  10  11        4.11      -89.24     89.24 o 
  -1  10  11     2077.48     2309.96    290.65 o 
   0  10  11       72.39       13.89    103.38 o 
   1  10  11     1659.22     1963.18    372.87 o 
   2  10  11       19.68      276.46    155.62 o 
   3  10  11       55.57      -12.48     86.10 o 
   4  10  11      772.23      865.77    205.73 o 
   5  10  11       32.08       73.40    116.24 o 
   6  10  11     1409.11     1440.44    301.03 o 
   7  10  11      101.57      208.38    154.00 o 
   8  10  11       79.09      154.67    144.98 o 
   9  10  11      114.68      405.56    171.52 o 
  10  10  11       36.67       -8.86    159.26 o 
 -10  11  11      105.78      281.24    237.54 o 
  -9  11  11      330.38      543.51    188.62 o 
  -8  11  11       86.67       66.12     98.12 o 
  -7  11  11      290.26      474.73    138.94 o 
  -6  11  11        1.08       48.77     93.34 o 
  -5  11  11        4.40      -19.92     93.14 o 
  -4  11  11        0.50      129.74    116.96 o 
  -3  11  11      522.99      503.92    261.39 o 
  -2  11  11     1004.76     1242.61    236.65 o 
  -1  11  11      161.45      128.35    136.84 o 
   0  11  11     2082.71     2248.54    306.74 o 
   1  11  11      277.81      421.98    162.20 o 
   2  11  11      543.19      797.46    201.74 o 
   3  11  11      163.64      297.89    148.98 o 
   4  11  11       19.90       39.48    125.91 o 
   5  11  11      977.24     1054.56    341.95 o 
   6  11  11      351.65      417.79    179.56 o 
   7  11  11      519.63      748.29    220.31 o 
   8  11  11      778.67     1012.08    252.82 o 
  -8  12  11      297.25      399.40    180.08 o 
  -7  12  11        9.92       77.41    117.25 o 
  -6  12  11      253.55      414.71    278.17 o 
  -5  12  11      196.40      251.27    184.69 o 
  -4  12  11      109.81      157.98    200.26 o 
  -3  12  11      947.88     1140.54    334.09 o 
  -2  12  11        0.16      156.26    170.97 o 
  -1  12  11     1420.21     1690.25    280.05 o 
   0  12  11      392.99      672.66    191.66 o 
   1  12  11      138.69      187.92    141.23 o 
   2  12  11      140.53      205.89    142.86 o 
   3  12  11       41.51      220.35    177.76 o 
   4  12  11       90.86      307.13    172.46 o 
   5  12  11        6.88     -112.03    112.03 o 
   6  12  11      230.29      150.55    215.11 o 
  -3  13  11        0.32       91.84    169.12 o 
  -2  13  11       90.89       73.70    168.12 o 
  -1  13  11      232.95      291.54    185.19 o 
   0  13  11       57.99      -35.21    107.16 o 
   1  13  11      150.00      374.66    238.96 o 
   2  13  11       15.00      -20.71    194.69 o 
   3  13  11      276.94      177.54    224.54 o 
 -15   0  12        5.02     -117.84    117.84 o 
 -14   0  12      340.98      457.18    154.14 o 
 -13   0  12     1369.82     1320.69    225.75 o 
 -12   0  12     1405.86     1470.44    308.38 o 
 -11   0  12     7978.96     7780.24    407.16 o 
 -10   0  12        9.56        6.28     93.29 o 
  -9   0  12        3.71       -9.26     87.81 o 
  -8   0  12      319.79      371.50    129.28 o 
  -7   0  12       17.15      -24.50     77.39 o 
  -6   0  12       28.21       40.70     73.41 o 
  -5   0  12     6404.72     6476.12    302.58 o 
  -4   0  12    19268.95    17686.67    949.14 o 
  -3   0  12     1042.15      982.56    142.75 o 
  -2   0  12     4355.60     3717.44    223.74 o 
  -1   0  12     9223.58     8211.18    312.76 o 
   0   0  12     1274.32     1363.74    154.05 o 
   1   0  12     4985.78     4493.33    346.09 o 
   2   0  12      108.95      169.26    120.55 o 
   3   0  12    50260.23    48608.42   1132.69 o 
   4   0  12     9468.06     8908.66    512.07 o 
   5   0  12     9227.41     9065.78    540.63 o 
   6   0  12     8271.26     7926.81    526.35 o 
   7   0  12     1796.02     1923.00    323.09 o 
   8   0  12     1104.08     1141.97    278.24 o 
   9   0  12      196.51      178.97    174.69 o 
  10   0  12       76.36      154.26    148.55 o 
  11   0  12     1242.44     1211.53    314.24 o 
  12   0  12      608.24      715.32    259.53 o 
  13   0  12      493.55      538.63    230.97 o 
  14   0  12      689.66      626.91    273.39 o 
  15   0  12      210.96       52.56    164.55 o 
 -17   1  12      491.02      721.18    296.38 o 
 -16   1  12      111.57       44.14    167.97 o 
 -15   1  12      353.09      364.09    153.46 o 
 -14   1  12       27.27       53.14    125.91 o 
 -13   1  12     2038.95     1933.99    185.83 o 
 -12   1  12     1743.38     1766.09    172.75 o 
 -11   1  12       95.68      112.12     71.61 o 
 -10   1  12     3576.64     3754.72    202.48 o 
  -9   1  12       11.10       44.82     64.72 o 
  -8   1  12       77.65       82.87     67.03 o 
  -7   1  12       19.52      -17.66     55.03 o 
  -6   1  12       20.53       56.54     51.84 o 
  -5   1  12     3965.67     3663.81    166.66 o 
  -4   1  12        0.66      -15.17     32.83 o 
  -3   1  12     4969.44     4698.83    141.99 o 
  -2   1  12     5010.95     4297.83    137.63 o 
  -1   1  12      968.85      959.39     81.50 o 
   0   1  12     1605.00     1442.03    106.44 o 
   1   1  12     3353.33     3269.28    142.45 o 
   2   1  12    12007.38    12291.63    318.27 o 
   3   1  12       50.28       19.01     56.84 o 
   4   1  12     5160.37     4773.09    272.17 o 
   5   1  12     4274.02     3941.53    260.98 o 
   6   1  12       89.02       82.54     87.22 o 
   7   1  12      635.85      725.28    188.83 o 
   8   1  12      806.41      955.17    183.39 o 
   9   1  12      186.60      144.88    114.61 o 
  10   1  12      453.84      331.13    135.46 o 
  11   1  12     2366.61     2180.63    281.59 o 
  12   1  12      561.02      744.53    195.34 o 
  13   1  12      156.36      140.13    173.19 o 
  14   1  12        1.37      -84.46     84.46 o 
  15   1  12      582.86      908.17    232.08 o 
 -17   2  12       33.63       96.70    165.12 o 
 -16   2  12       62.02      232.85    145.77 o 
 -15   2  12      126.86      282.27    139.81 o 
 -14   2  12       21.96      103.47    114.06 o 
 -13   2  12      165.61      247.70    134.12 o 
 -12   2  12      431.35      363.74    121.02 o 
 -11   2  12       87.43       58.23     68.61 o 
 -10   2  12        7.59      -29.29     58.27 o 
  -9   2  12     2068.55     2168.00    162.45 o 
  -8   2  12        4.60       17.63     61.76 o 
  -7   2  12      291.74      351.64     81.87 o 
  -6   2  12     1706.02     1649.61    142.79 o 
  -5   2  12     7425.65     7303.68    182.90 o 
  -4   2  12       22.51       -4.65     40.51 o 
  -3   2  12     5211.76     5035.48    124.32 o 
  -2   2  12     3763.35     3718.72    146.37 o 
  -1   2  12    13828.42    13983.04    273.34 o 
   0   2  12     2640.36     2445.29    127.93 o 
   1   2  12      540.18      507.22     78.03 o 
   2   2  12     2935.63     2776.39    137.33 o 
   3   2  12      185.65      215.54     71.83 o 
   4   2  12       10.07       59.19     62.69 o 
   5   2  12      278.01      359.24     96.90 o 
   6   2  12       19.03       17.66     69.11 o 
   7   2  12      711.82      602.02    151.93 o 
   8   2  12      748.56      753.28    168.81 o 
   9   2  12      238.28      147.07    113.27 o 
  10   2  12       29.69      -35.98     76.67 o 
  11   2  12        1.39      -18.64     77.61 o 
  12   2  12        5.64       55.87     84.90 o 
  13   2  12       14.58       65.92     94.86 o 
  14   2  12      138.00       88.66     90.02 o 
  15   2  12       28.98       18.53     93.69 o 
 -16   3  12      218.14      405.45    166.27 o 
 -15   3  12       17.88      -58.52     91.21 o 
 -14   3  12      609.92      567.71    174.81 o 
 -13   3  12      684.21      696.54    180.35 o 
 -12   3  12      340.85      288.73    139.96 o 
 -11   3  12      180.48      199.22     96.80 o 
 -10   3  12     2027.94     2058.35    211.63 o 
  -9   3  12        6.02        5.24     82.47 o 
  -8   3  12      422.96      356.78     85.48 o 
  -7   3  12      233.92      243.54     75.73 o 
  -6   3  12     5456.84     5105.15    168.85 o 
  -5   3  12     3176.10     2994.43    131.17 o 
  -4   3  12     7913.37     8096.38    199.89 o 
  -3   3  12     6426.03     6096.56    155.69 o 
  -2   3  12      174.85      182.11     47.89 o 
  -1   3  12      353.44      418.52     62.06 o 
   0   3  12     3406.18     3392.83    148.52 o 
   1   3  12     3455.23     3281.77    209.59 o 
   2   3  12      237.62      241.37     64.86 o 
   3   3  12     3918.62     3887.79    164.59 o 
   4   3  12     2516.66     2219.42    171.95 o 
   5   3  12      220.57      289.44     92.30 o 
   6   3  12     1350.13     1327.48    162.68 o 
   7   3  12      372.96      329.53    104.11 o 
   8   3  12       41.59       35.99     69.90 o 
   9   3  12        0.09       61.52     87.44 o 
  10   3  12      150.58      188.31    105.65 o 
  11   3  12     2065.91     2201.95    360.77 o 
  12   3  12      729.83      929.84    177.04 o 
  13   3  12       98.42      198.17    113.51 o 
  14   3  12       60.11      106.47     99.89 o 
  15   3  12       57.94      150.12    177.12 o 
 -16   4  12      179.39      244.96    197.97 o 
 -15   4  12      425.12      424.40    168.31 o 
 -14   4  12       11.34      -33.70     97.52 o 
 -13   4  12        4.10       72.40    109.61 o 
 -12   4  12      360.93      478.00    161.31 o 
 -11   4  12     2666.86     2394.37    295.83 o 
 -10   4  12     1191.68     1014.29    157.63 o 
  -9   4  12     1645.29     1617.58    187.79 o 
  -8   4  12        0.12      -64.42     64.42 o 
  -7   4  12     1087.48     1083.31    155.60 o 
  -6   4  12     1184.02     1394.01    151.71 o 
  -5   4  12     1427.72     1436.28    115.79 o 
  -4   4  12    15784.21    15700.03    306.76 o 
  -3   4  12     1995.11     2069.81    106.41 o 
  -2   4  12     2277.35     2161.11    109.05 o 
  -1   4  12      919.32      979.51     84.30 o 
   0   4  12     1162.65     1084.59     89.89 o 
   1   4  12       10.31      -16.07     37.74 o 
   2   4  12      934.47     1026.93    104.92 o 
   3   4  12     3086.35     3033.85    228.70 o 
   4   4  12      543.96      642.89    117.88 o 
   5   4  12     1158.62     1207.52    151.68 o 
   6   4  12       79.79       42.37     72.74 o 
   7   4  12       97.79      199.94     85.33 o 
   8   4  12        5.02        8.03     65.43 o 
   9   4  12      127.97        8.61     67.39 o 
  10   4  12     2578.04     2936.82    224.97 o 
  11   4  12      779.39      895.43    170.32 o 
  12   4  12      754.65      804.03    172.20 o 
  13   4  12      359.75      479.98    153.48 o 
  14   4  12        2.12       41.72    127.42 o 
 -15   5  12        3.75       81.23    124.43 o 
 -14   5  12      198.74      320.76    153.10 o 
 -13   5  12      230.12      325.57    167.76 o 
 -12   5  12      263.71      433.13    153.98 o 
 -11   5  12      360.80      184.37    123.22 o 
 -10   5  12       19.15       -7.56     91.73 o 
  -9   5  12       27.00       -5.45     90.82 o 
  -8   5  12       25.09       23.88     91.64 o 
  -7   5  12       17.14      100.93    103.90 o 
  -6   5  12      465.64      529.58    118.83 o 
  -5   5  12      348.43      450.21    110.61 o 
  -4   5  12      552.95      467.98    108.68 o 
  -3   5  12       16.12       38.89     57.21 o 
  -2   5  12     1378.44     1386.07     98.84 o 
  -1   5  12      256.37      283.06     63.90 o 
   0   5  12     2145.13     2343.45    122.69 o 
   1   5  12       46.48       51.61     48.93 o 
   2   5  12      971.52      962.60     95.49 o 
   3   5  12     1529.46     1408.95    130.70 o 
   4   5  12       48.36       23.93     59.43 o 
   5   5  12      258.39      316.01    100.44 o 
   6   5  12      194.56      197.56     81.28 o 
   7   5  12        6.70       12.63     60.47 o 
   8   5  12     1157.36     1225.53    154.10 o 
   9   5  12      319.67      304.11     93.46 o 
  10   5  12     1001.84      980.93    152.50 o 
  11   5  12       11.83       17.16     76.41 o 
  12   5  12       25.13      -18.22    110.17 o 
  13   5  12       15.79       10.46    128.86 o 
  14   5  12       97.30      132.69    160.83 o 
 -14   6  12        9.96      -34.99     89.78 o 
 -13   6  12     1187.78     1325.24    277.67 o 
 -12   6  12     1911.52     2161.98    305.90 o 
 -11   6  12      118.02      284.08    127.44 o 
 -10   6  12      199.29      190.70    120.23 o 
  -9   6  12      204.23      235.31    128.91 o 
  -8   6  12      915.28      898.04    193.11 o 
  -7   6  12     2218.64     2221.87    206.04 o 
  -6   6  12      574.74      642.27    134.27 o 
  -5   6  12     2496.98     2856.10    219.39 o 
  -4   6  12     1603.91     1401.25    163.91 o 
  -3   6  12       23.63       -2.58     58.89 o 
  -2   6  12      355.43      411.07     90.51 o 
  -1   6  12      409.38      377.80     85.75 o 
   0   6  12      189.37      219.88     74.10 o 
   1   6  12     5556.67     5438.29    206.53 o 
   2   6  12     4044.99     3737.61    182.28 o 
   3   6  12        5.89      -54.66     54.66 o 
   4   6  12     2208.66     2066.71    162.83 o 
   5   6  12      262.53      222.19     81.40 o 
   6   6  12       57.29       28.86     55.72 o 
   7   6  12       79.72       56.53     61.27 o 
   8   6  12        2.33       50.85     63.03 o 
   9   6  12      809.24      838.48    121.89 o 
  10   6  12     1027.28     1093.08    155.07 o 
  11   6  12        0.25        2.64     62.92 o 
  12   6  12      881.61      828.48    144.52 o 
  13   6  12      520.86      537.64    146.42 o 
 -14   7  12      541.02      593.34    263.25 o 
 -13   7  12       76.18      135.43    126.60 o 
 -12   7  12       28.25       25.76     99.44 o 
 -11   7  12      147.97       89.52     98.37 o 
 -10   7  12       55.48      -38.37     95.99 o 
  -9   7  12      318.99      245.75    138.75 o 
  -8   7  12      307.80      210.66    131.55 o 
  -7   7  12     1943.88     1997.35    208.85 o 
  -6   7  12     2149.64     2469.66    241.09 o 
  -5   7  12      191.67      155.80     95.38 o 
  -4   7  12     6054.41     6151.79    295.47 o 
  -3   7  12       58.91       57.78     70.66 o 
  -2   7  12      539.58      718.48    113.24 o 
  -1   7  12      336.33      405.30     93.28 o 
   0   7  12     2836.93     2937.91    174.25 o 
   1   7  12     2571.98     2500.63    204.95 o 
   2   7  12      251.51      264.33    104.26 o 
   3   7  12     1217.70     1301.36    138.55 o 
   4   7  12     1248.91     1347.08    144.50 o 
   5   7  12        0.19       32.83     56.06 o 
   6   7  12      463.50      558.22     98.00 o 
   7   7  12        8.48       61.55     66.81 o 
   8   7  12      348.45      310.42     99.82 o 
   9   7  12       37.84       16.34     71.76 o 
  10   7  12       29.53       88.64     76.04 o 
  11   7  12      697.25      815.79    144.98 o 
  12   7  12       53.32      123.57     81.94 o 
  13   7  12        7.53      103.75    133.33 o 
 -13   8  12        7.80       51.01    115.59 o 
 -12   8  12        6.26       70.37    112.65 o 
 -11   8  12      130.57      230.86    134.07 o 
 -10   8  12        0.75      -72.86     99.65 o 
  -9   8  12      397.36      602.91    185.33 o 
  -8   8  12      644.97      867.41    203.80 o 
  -7   8  12      126.06      204.85    106.46 o 
  -6   8  12      503.53      555.28    135.31 o 
  -5   8  12      488.10      481.66    125.83 o 
  -4   8  12       28.69      -27.55     68.28 o 
  -3   8  12     3292.63     3121.38    230.97 o 
  -2   8  12     1071.61      955.90    131.13 o 
  -1   8  12     4639.53     4566.85    217.38 o 
   0   8  12      331.98      215.06     96.45 o 
   1   8  12      665.61      701.21    135.04 o 
   2   8  12        8.83       28.64     80.39 o 
   3   8  12      796.15      684.81    139.33 o 
   4   8  12       36.58       15.30     89.66 o 
   5   8  12        7.18       32.31    109.06 o 
   6   8  12      904.42      833.57    156.73 o 
   7   8  12      333.25      356.48    102.59 o 
   8   8  12      820.07      736.44    134.38 o 
   9   8  12      320.09      304.34    108.35 o 
  10   8  12        3.22       32.84     75.20 o 
  11   8  12       48.84       58.91     79.81 o 
  12   8  12       79.01      191.17    115.95 o 
 -12   9  12      207.34      400.37    232.68 o 
 -11   9  12       44.17        2.43    115.20 o 
 -10   9  12      264.22      347.77    159.46 o 
  -9   9  12      104.28      253.26    146.50 o 
  -8   9  12      114.20       43.20    103.88 o 
  -7   9  12        1.02       29.39     88.96 o 
  -6   9  12      338.51      401.54    124.94 o 
  -5   9  12       95.73       50.61     84.57 o 
  -4   9  12       34.65       24.16     82.30 o 
  -3   9  12      999.56     1080.11    168.32 o 
  -2   9  12     2324.03     2558.64    188.55 o 
  -1   9  12       82.65      114.94     86.58 o 
   0   9  12     1040.44     1141.43    170.05 o 
   1   9  12       14.23       42.42    104.59 o 
   2   9  12     2785.31     2893.51    310.98 o 
   3   9  12        0.56        5.82     93.20 o 
   4   9  12     2392.40     2365.02    394.73 o 
   5   9  12     3146.07     3270.36    348.11 o 
   6   9  12        0.22        9.76    120.14 o 
   7   9  12      548.64      395.21    160.37 o 
   8   9  12        1.18      -58.29    104.02 o 
   9   9  12        0.37        9.46    121.63 o 
  10   9  12       11.07       35.34     88.71 o 
  11   9  12        6.62       81.95     99.87 o 
 -11  10  12      186.43      283.53    235.82 o 
 -10  10  12        8.41       11.87    176.04 o 
  -9  10  12        7.12      -66.72    104.70 o 
  -8  10  12       98.50      168.28    125.53 o 
  -7  10  12       38.15        2.53     87.04 o 
  -6  10  12      401.06      491.01    133.93 o 
  -5  10  12      569.76      505.83    132.10 o 
  -4  10  12      257.18      421.23    124.01 o 
  -3  10  12      437.22      551.96    132.49 o 
  -2  10  12      157.26      200.79    151.98 o 
  -1  10  12     1598.65     1902.55    271.71 o 
   0  10  12      111.70      212.53    128.67 o 
   1  10  12      998.76      962.24    209.91 o 
   2  10  12       28.26      154.93    123.41 o 
   3  10  12     2368.19     2612.04    363.59 o 
   4  10  12     1290.08     1773.85    281.38 o 
   5  10  12      709.53      576.21    190.85 o 
   6  10  12     1367.81     1323.14    270.32 o 
   7  10  12      112.36      160.18    136.87 o 
   8  10  12       24.14       -7.01    112.61 o 
   9  10  12       74.55       84.92    137.78 o 
 -10  11  12        0.25       51.85    182.69 o 
  -9  11  12      202.97      241.05    158.06 o 
  -8  11  12        1.18       55.03     98.34 o 
  -7  11  12       31.90      -42.14     90.40 o 
  -6  11  12        0.22       -1.91     86.31 o 
  -5  11  12       14.82      284.26    141.34 o 
  -4  11  12      248.10      220.20    132.48 o 
  -3  11  12        0.28      165.69    188.83 o 
  -2  11  12      234.97      403.37    215.54 o 
  -1  11  12      699.29      566.29    178.05 o 
   0  11  12      154.90      279.39    141.48 o 
   1  11  12      354.20      393.68    215.75 o 
   2  11  12      229.98      203.40    410.37 o 
   3  11  12       13.20       19.58     99.82 o 
   4  11  12      289.22      281.78    133.18 o 
   5  11  12        5.14       21.76    119.56 o 
   6  11  12      187.50      320.25    168.57 o 
   7  11  12       18.03      194.15    155.83 o 
  -8  12  12       46.66      174.26    203.83 o 
  -7  12  12       91.95      113.61    112.20 o 
  -6  12  12       89.01      276.25    145.45 o 
  -5  12  12      667.19      881.44    304.67 o 
  -4  12  12       92.00       78.27    203.97 o 
  -3  12  12       92.11       89.56    187.69 o 
  -2  12  12      157.69      162.40    171.26 o 
  -1  12  12       56.19      105.26    123.05 o 
   0  12  12      178.59      178.28    133.99 o 
   1  12  12        8.89       35.66    110.98 o 
   2  12  12      222.42      216.39    142.55 o 
   3  12  12       20.62       40.81    117.07 o 
   4  12  12       17.74       11.21    123.93 o 
   5  12  12       47.80       99.13    214.11 o 
   0  13  12       69.66      -14.14    184.26 o 
   1  13  12       87.36      466.22    238.11 o 
   2  13  12       23.68     -156.12    164.83 o 
 -17   1  13        6.85       96.99    200.83 o 
 -16   1  13      222.68      323.52    194.26 o 
 -15   1  13       53.22       83.12    107.57 o 
 -14   1  13       39.73      -73.94     95.06 o 
 -13   1  13     1389.51     1424.86    165.14 o 
 -12   1  13     1145.82     1162.24    148.92 o 
 -11   1  13       18.16        4.51     64.64 o 
 -10   1  13        0.74       36.24     61.85 o 
  -9   1  13     1668.99     1723.77    156.60 o 
  -8   1  13      683.24      616.31    106.27 o 
  -7   1  13     2084.33     2173.22    157.60 o 
  -6   1  13     2539.01     2509.43    157.97 o 
  -5   1  13     1045.69     1057.12    113.94 o 
  -4   1  13     1463.84     1392.67     90.87 o 
  -3   1  13     1971.82     1978.23    104.14 o 
  -2   1  13       50.08       23.59     38.12 o 
  -1   1  13     1326.93     1417.56     97.14 o 
   0   1  13     1280.02     1319.87    114.48 o 
   1   1  13     9027.88     8630.40    231.44 o 
   2   1  13    23586.13    22727.78    444.88 o 
   3   1  13      363.89      390.27     91.10 o 
   4   1  13    12964.31    12560.04    446.27 o 
   5   1  13     3074.68     2918.96    239.76 o 
   6   1  13      764.63      709.43    157.81 o 
   7   1  13       24.95       37.74     94.08 o 
   8   1  13        7.91      -18.67     90.24 o 
   9   1  13      130.51      121.32    106.58 o 
  10   1  13        9.40       81.04     96.94 o 
  11   1  13     1584.30     1357.86    237.14 o 
  12   1  13        5.78       28.96     94.48 o 
  13   1  13      171.15      305.64    135.48 o 
  14   1  13      473.66      561.81    200.18 o 
  15   1  13       11.54     -109.77    109.77 o 
 -16   2  13       15.39       15.52    206.90 o 
 -15   2  13      183.92        7.08    121.27 o 
 -14   2  13     1053.33     1331.39    249.27 o 
 -13   2  13       30.34       47.70    193.19 o 
 -12   2  13     2838.96     2807.45    247.64 o 
 -11   2  13      839.04      883.65    158.93 o 
 -10   2  13     1123.73     1130.06    139.22 o 
  -9   2  13      740.50      607.37    109.14 o 
  -8   2  13     4976.27     5054.72    219.29 o 
  -7   2  13      840.69      955.12    117.52 o 
  -6   2  13        2.12      -23.62     71.46 o 
  -5   2  13     3138.67     3026.85    159.00 o 
  -4   2  13     5564.18     5483.57    164.91 o 
  -3   2  13      221.16      256.93     45.67 o 
  -2   2  13      775.46      765.96     88.73 o 
  -1   2  13      271.47      277.42     66.24 o 
   0   2  13       39.40       26.82     44.15 o 
   1   2  13     2514.54     2571.06    151.76 o 
   2   2  13     1323.90     1371.77    116.31 o 
   3   2  13    30152.53    29742.83    533.72 o 
   4   2  13     2946.20     2764.97    182.62 o 
   5   2  13      313.45      279.83     93.94 o 
   6   2  13      418.94      419.93    105.74 o 
   7   2  13        7.64      -24.40     88.44 o 
   8   2  13     2297.38     2106.89    255.68 o 
   9   2  13     3726.10     3873.68    312.49 o 
  10   2  13     4148.94     4186.40    337.90 o 
  11   2  13      541.81      490.24    154.62 o 
  12   2  13      209.24      279.33    133.30 o 
  13   2  13       84.15      183.60    120.40 o 
  14   2  13       49.57      -34.63    106.10 o 
  15   2  13        5.57       67.99    176.54 o 
 -16   3  13      105.90      133.56    130.25 o 
 -15   3  13      151.86      293.80    148.16 o 
 -14   3  13       14.11      225.22    121.55 o 
 -13   3  13     1109.76      920.11    222.82 o 
 -12   3  13      254.77      353.38    154.10 o 
 -11   3  13      857.15      813.93    158.73 o 
 -10   3  13      223.33      393.71    117.66 o 
  -9   3  13     1597.91     1665.75    193.17 o 
  -8   3  13      251.47      182.17     96.69 o 
  -7   3  13        3.53      -18.97     53.29 o 
  -6   3  13        8.66       59.80     58.91 o 
  -5   3  13     5308.86     5174.85    170.54 o 
  -4   3  13      524.70      502.62     75.31 o 
  -3   3  13     1503.85     1407.27     89.87 o 
  -2   3  13     1554.32     1511.28     94.99 o 
  -1   3  13     6099.76     6009.37    169.16 o 
   0   3  13     1180.88     1035.45    102.67 o 
   1   3  13      961.38      853.25     98.21 o 
   2   3  13     5082.58     4868.86    187.55 o 
   3   3  13     1282.40     1406.19    120.68 o 
   4   3  13      839.71      929.70    134.71 o 
   5   3  13      200.77      193.21     87.54 o 
   6   3  13     3721.93     3569.54    225.40 o 
   7   3  13      173.31      180.60     96.35 o 
   8   3  13     1097.68     1257.45    176.70 o 
   9   3  13      622.05      571.49    158.83 o 
  10   3  13       21.98       49.33     90.75 o 
  11   3  13     2633.00     2927.11    321.78 o 
  12   3  13      204.20      259.21    123.91 o 
  13   3  13        0.21       36.16     85.73 o 
  14   3  13        7.52      -65.32     81.05 o 
  15   3  13      341.57      454.36    242.39 o 
 -16   4  13      848.06      990.57    329.66 o 
 -15   4  13      855.12      928.23    228.45 o 
 -14   4  13      100.83        7.56    106.05 o 
 -13   4  13     1035.61     1171.99    231.95 o 
 -12   4  13       22.05       95.99    104.25 o 
 -11   4  13      491.59      653.92    174.30 o 
 -10   4  13       30.47      125.95     87.27 o 
  -9   4  13     1543.29     1668.90    195.32 o 
  -8   4  13     1399.69     1596.54    188.55 o 
  -7   4  13     1282.19     1032.49    154.89 o 
  -6   4  13      760.22      896.55    199.11 o 
  -5   4  13     5629.07     5617.68    248.40 o 
  -4   4  13      249.55      186.21     66.26 o 
  -3   4  13     1296.73     1182.38     92.12 o 
  -2   4  13        3.07        0.33     42.62 o 
  -1   4  13     8609.34     8413.40    206.18 o 
   0   4  13     5950.79     5852.45    177.90 o 
   1   4  13     4953.03     4632.73    163.95 o 
   2   4  13     7738.23     7466.34    264.82 o 
   3   4  13       43.21       55.68     58.06 o 
   4   4  13     1863.73     1889.95    175.96 o 
   5   4  13      705.60      698.14    130.62 o 
   6   4  13     3678.94     3431.78    228.45 o 
   7   4  13       40.19       80.34     80.51 o 
   8   4  13     1892.16     1839.56    203.00 o 
   9   4  13     1034.19     1326.04    166.63 o 
  10   4  13      200.81      222.41    112.63 o 
  11   4  13       31.84       95.53    100.42 o 
  12   4  13      141.59      168.33    117.59 o 
  13   4  13        0.64       34.91     95.72 o 
  14   4  13       29.75       63.14    109.42 o 
 -15   5  13      840.32     1115.14    244.08 o 
 -14   5  13     1449.32     1747.91    292.38 o 
 -13   5  13        0.59       81.54     98.01 o 
 -12   5  13      153.08      207.61    129.86 o 
 -11   5  13      197.78       70.29    111.05 o 
 -10   5  13      640.13      732.05    184.05 o 
  -9   5  13     3555.86     3664.18    311.94 o 
  -8   5  13      137.18      237.00    135.17 o 
  -7   5  13     1774.31     2222.91    268.04 o 
  -6   5  13     4262.95     4348.13    249.12 o 
  -5   5  13     3115.86     2710.32    195.99 o 
  -4   5  13      872.29      878.99    139.10 o 
  -3   5  13     2293.43     2293.40    142.48 o 
  -2   5  13     7006.08     6821.26    191.25 o 
  -1   5  13        1.08       -0.30     43.46 o 
   0   5  13    18317.37    17951.12    311.49 o 
   1   5  13     7009.11     6760.14    200.03 o 
   2   5  13     1492.20     1460.91    112.88 o 
   3   5  13     7699.53     7221.53    250.71 o 
   4   5  13        1.70      -15.42     58.53 o 
   5   5  13     4981.50     4673.68    251.58 o 
   6   5  13        0.87      -61.20     61.20 o 
   7   5  13     5760.19     5650.80    293.75 o 
   8   5  13     2424.79     2498.08    230.20 o 
   9   5  13      119.78       91.66     74.55 o 
  10   5  13      857.48      771.05    139.26 o 
  11   5  13     1031.38     1296.60    179.62 o 
  12   5  13      260.30      357.14    162.36 o 
  13   5  13        0.00       87.70    147.43 o 
 -14   6  13       35.36       81.10    142.91 o 
 -13   6  13       32.05      107.53    109.08 o 
 -12   6  13       27.44       43.55    105.99 o 
 -11   6  13      231.16      139.55    108.86 o 
 -10   6  13       23.63      -24.68    171.12 o 
  -9   6  13     1139.18     1074.93    225.37 o 
  -8   6  13       95.51       95.55    113.98 o 
  -7   6  13        7.45       15.11    103.56 o 
  -6   6  13      290.22      293.65    110.25 o 
  -5   6  13     1888.08     1985.02    195.07 o 
  -4   6  13       16.30      -15.84     73.13 o 
  -3   6  13     1494.45     1866.11    181.73 o 
  -2   6  13       76.76      120.65     68.21 o 
  -1   6  13     3830.11     3596.46    180.41 o 
   0   6  13     1001.44     1041.20    121.02 o 
   1   6  13     1538.70     1584.79    119.59 o 
   2   6  13     2001.39     1953.34    150.24 o 
   3   6  13      395.34      317.89     88.55 o 
   4   6  13     1027.83     1050.33    130.42 o 
   5   6  13      977.93      940.47    130.77 o 
   6   6  13      807.60      822.66    128.01 o 
   7   6  13      555.97      717.72    108.93 o 
   8   6  13      191.85      252.12     81.20 o 
   9   6  13        4.65       53.82     67.06 o 
  10   6  13      472.50      545.37    128.33 o 
  11   6  13        7.13       20.80     69.13 o 
  12   6  13        0.09      -49.33     59.72 o 
  13   6  13       78.39      188.24    112.13 o 
 -13   7  13      464.36      306.04    162.76 o 
 -12   7  13      299.55      356.86    157.06 o 
 -11   7  13      195.64      216.72    118.53 o 
 -10   7  13      244.46      232.15    133.47 o 
  -9   7  13      139.22       50.73    116.09 o 
  -8   7  13      508.22      520.50    169.04 o 
  -7   7  13       94.61       10.56    102.64 o 
  -6   7  13     1725.19     1618.85    193.50 o 
  -5   7  13       97.48       98.06     90.09 o 
  -4   7  13       29.74      -65.27     71.76 o 
  -3   7  13      248.07      226.36     99.87 o 
  -2   7  13     3603.30     3502.82    188.19 o 
  -1   7  13        7.01       32.53     65.82 o 
   0   7  13       24.39      -11.56     65.14 o 
   1   7  13       33.91       68.39     85.61 o 
   2   7  13       30.19      -38.94     75.33 o 
   3   7  13      595.64      510.17    122.42 o 
   4   7  13      601.73      714.17    118.21 o 
   5   7  13       39.70        8.57     61.35 o 
   6   7  13      125.21      211.80     79.60 o 
   7   7  13       69.76       69.70     71.99 o 
   8   7  13     2367.97     2330.20    211.14 o 
   9   7  13       17.51       20.64     77.92 o 
  10   7  13      240.82      300.27    103.05 o 
  11   7  13      189.45      242.26     91.36 o 
  12   7  13      144.13      167.69     95.63 o 
 -12   8  13      224.63      272.21    150.00 o 
 -11   8  13       80.88       16.02    119.66 o 
 -10   8  13        1.09      -22.86    100.34 o 
  -9   8  13      175.27      128.34    127.01 o 
  -8   8  13     1049.80     1296.45    243.35 o 
  -7   8  13      179.93      149.58     97.14 o 
  -6   8  13      837.64      976.43    165.87 o 
  -5   8  13     1433.00     1361.00    202.28 o 
  -4   8  13      170.82      234.80    102.37 o 
  -3   8  13        0.17       67.76     82.82 o 
  -2   8  13      106.48      140.62     74.22 o 
  -1   8  13      610.50      607.56    111.70 o 
   0   8  13     1575.73     1666.62    185.89 o 
   1   8  13      191.55      135.00     89.77 o 
   2   8  13     1491.55     1729.05    193.77 o 
   3   8  13     2557.29     3142.44    312.78 o 
   4   8  13      388.03      404.48    120.07 o 
   5   8  13      468.81      635.15    172.65 o 
   6   8  13        7.91       10.77     96.62 o 
   7   8  13      128.13      131.16     83.22 o 
   8   8  13       43.49       21.67     78.06 o 
   9   8  13      685.77      777.46    143.96 o 
  10   8  13      212.40      236.76     99.00 o 
  11   8  13       12.41       17.22     77.91 o 
  12   8  13        4.63       66.65    123.23 o 
 -11   9  13       20.40       -4.92    117.06 o 
 -10   9  13      101.64       87.72    126.74 o 
  -9   9  13      119.41      217.11    145.29 o 
  -8   9  13      447.90      702.37    192.99 o 
  -7   9  13     1096.53     1105.79    182.68 o 
  -6   9  13      379.25      331.90    113.98 o 
  -5   9  13      208.24      242.42    113.99 o 
  -4   9  13      777.64      697.44    144.68 o 
  -3   9  13        9.33       96.33     92.78 o 
  -2   9  13     1496.48     1669.71    196.44 o 
  -1   9  13      102.10      166.70    100.83 o 
   0   9  13     1271.15     1210.04    178.34 o 
   1   9  13      983.88     1125.14    190.22 o 
   2   9  13      219.79      280.61    143.55 o 
   3   9  13      252.53      322.62    137.39 o 
   4   9  13      615.50      562.64    173.43 o 
   5   9  13       35.37       98.68    102.01 o 
   6   9  13       63.98      -75.72    117.98 o 
   7   9  13      291.09      292.82    158.64 o 
   8   9  13        2.09      -87.28     98.54 o 
   9   9  13        0.88       31.85    113.12 o 
  10   9  13       29.11      112.70    133.98 o 
  11   9  13       41.02       61.36    129.54 o 
 -10  10  13       21.87       -1.47    124.25 o 
  -9  10  13       33.04       53.68    127.40 o 
  -8  10  13        0.16       63.83    115.03 o 
  -7  10  13      117.94      181.86    105.50 o 
  -6  10  13       31.58       16.17     88.81 o 
  -5  10  13        4.12      -14.50     83.82 o 
  -4  10  13       93.88      127.17     95.91 o 
  -3  10  13      196.44      246.60    106.96 o 
  -2  10  13      579.80      683.62    185.73 o 
  -1  10  13       40.88       -3.95    112.63 o 
   0  10  13      565.24      597.83    172.68 o 
   1  10  13      784.30      565.31    173.82 o 
   2  10  13        5.44       54.20    114.24 o 
   3  10  13      564.04      746.17    186.87 o 
   4  10  13      708.40      868.12    206.68 o 
   5  10  13      141.59      126.75    108.73 o 
   6  10  13      803.52      755.00    216.97 o 
   7  10  13       51.41       48.06    116.52 o 
   8  10  13       55.43      161.00    140.58 o 
   9  10  13        3.80      240.54    205.97 o 
  -9  11  13        0.29      111.41    194.40 o 
  -8  11  13      205.51      284.30    180.19 o 
  -7  11  13       92.00       49.00     98.56 o 
  -6  11  13      810.19      957.89    183.48 o 
  -5  11  13        2.42      -82.66    136.55 o 
  -4  11  13       87.75       83.99    189.11 o 
  -3  11  13       23.10      130.98    161.55 o 
  -2  11  13       42.12       50.85    174.83 o 
  -1  11  13      325.64      297.81    196.11 o 
   0  11  13       69.94      221.56    184.33 o 
   1  11  13     1617.39     1662.09    284.82 o 
   2  11  13      518.53      855.26    240.68 o 
   3  11  13        3.73      166.05    124.70 o 
   4  11  13      598.05      673.73    194.00 o 
   5  11  13      860.21      814.46    217.96 o 
   6  11  13        0.04      124.66    133.43 o 
   7  11  13      227.09      138.26    230.11 o 
  -7  12  13      284.84      344.40    163.40 o 
  -6  12  13      116.85      244.05    148.60 o 
  -5  12  13        2.22      139.69    178.97 o 
  -4  12  13      564.85      783.88    300.67 o 
  -3  12  13      310.76      222.25    184.12 o 
  -2  12  13       28.91       99.13    177.40 o 
  -1  12  13        0.30      300.53    195.54 o 
   0  12  13        1.36       62.13    113.28 o 
   1  12  13      186.77      187.18    142.89 o 
   2  12  13       30.06       40.20     99.51 o 
   3  12  13      237.76      221.48    137.46 o 
   4  12  13       46.67      116.60    133.27 o 
   5  12  13       57.26      -72.42    178.97 o 
   1  13  13       80.24      446.79    254.68 o 
   2  13  13       31.17      227.68    236.11 o 
 -14   0  14     1327.06     1214.52    230.31 o 
 -13   0  14     2057.95     2146.46    281.44 o 
 -12   0  14     1883.24     1868.06    258.18 o 
 -11   0  14      415.82      487.67    150.90 o 
 -10   0  14      402.13      329.51    141.34 o 
  -9   0  14      832.97      859.67    177.59 o 
  -8   0  14     1272.47     1267.92    198.43 o 
  -7   0  14     2477.68     2283.21    232.18 o 
  -6   0  14      574.41      575.77    141.84 o 
  -5   0  14      409.90      361.99    123.23 o 
  -4   0  14       30.23      -19.25     76.39 o 
  -3   0  14     6321.77     6513.59    431.65 o 
  -2   0  14       15.59      -36.54     66.75 o 
  -1   0  14     9766.07     9533.52    366.66 o 
   0   0  14     1632.14     1510.72    174.14 o 
   1   0  14        3.12       97.27    112.27 o 
   2   0  14     8394.34     8853.39    516.35 o 
   3   0  14    22427.13    21945.28    822.73 o 
   4   0  14     1350.36     1257.10    260.68 o 
   5   0  14      158.28       82.99    123.84 o 
   6   0  14       99.96      261.25    177.26 o 
   7   0  14     1097.97     1197.96    290.81 o 
   8   0  14      522.08      478.36    211.54 o 
   9   0  14      543.79      486.78    211.83 o 
  10   0  14     1716.70     2334.51    412.94 o 
  11   0  14       89.51      225.97    172.12 o 
  12   0  14      116.21      177.69    167.97 o 
  13   0  14      560.45      446.22    224.68 o 
  14   0  14       54.45      362.23    209.11 o 
 -16   1  14      163.61       85.13    170.97 o 
 -15   1  14      335.69      448.24    159.61 o 
 -14   1  14       60.00      176.10    118.69 o 
 -13   1  14     1029.28     1054.40    179.62 o 
 -12   1  14      926.19      889.78    139.72 o 
 -11   1  14        3.61        6.89     64.17 o 
 -10   1  14      168.22      176.04     77.86 o 
  -9   1  14      986.18      987.86    133.34 o 
  -8   1  14      399.45      451.18    103.32 o 
  -7   1  14      211.80      130.14     70.69 o 
  -6   1  14     1825.52     1834.28    148.41 o 
  -5   1  14     3017.39     2944.48    166.80 o 
  -4   1  14     3902.46     3983.29    184.64 o 
  -3   1  14      187.72      176.76     52.48 o 
  -2   1  14      307.90      326.07     62.27 o 
  -1   1  14      366.64      410.50     68.45 o 
   0   1  14      263.42      186.14     62.94 o 
   1   1  14     1824.17     1788.10    127.07 o 
   2   1  14    10670.97    10573.81    320.18 o 
   3   1  14       23.09      101.51     87.03 o 
   4   1  14      969.82     1016.63    173.91 o 
   5   1  14      633.53      648.73    152.67 o 
   6   1  14        1.11       22.23     90.09 o 
   7   1  14     1350.07     1289.71    212.61 o 
   8   1  14     2202.08     2223.24    266.68 o 
   9   1  14     1680.74     1830.76    254.33 o 
  10   1  14      214.48      298.35    152.83 o 
  11   1  14     1110.40     1267.64    233.43 o 
  12   1  14        8.75      -12.86     86.02 o 
  13   1  14        0.18      -27.87     88.63 o 
  14   1  14       58.15      179.05    127.99 o 
  15   1  14       28.21      113.98    175.69 o 
 -16   2  14      145.78      294.99    155.01 o 
 -15   2  14      154.06       90.45    129.61 o 
 -14   2  14        1.00       98.61    125.70 o 
 -13   2  14       37.83      106.11     95.28 o 
 -12   2  14     1053.97     1136.02    182.27 o 
 -11   2  14      199.59      218.03    109.73 o 
 -10   2  14        3.40       12.37     60.15 o 
  -9   2  14     2800.62     2906.70    260.16 o 
  -8   2  14        5.87      -50.05     59.00 o 
  -7   2  14     1022.16     1058.15    125.25 o 
  -6   2  14     2074.81     2062.94    152.14 o 
  -5   2  14      166.02      148.03     69.51 o 
  -4   2  14     2541.69     2374.28    123.45 o 
  -3   2  14      200.45      181.78     58.85 o 
  -2   2  14     3764.10     3660.00    157.66 o 
  -1   2  14    13506.66    13216.93    288.85 o 
   0   2  14     5342.91     5450.99    194.34 o 
   1   2  14     1722.29     1503.30    121.55 o 
   2   2  14      793.13      830.67    102.93 o 
   3   2  14      163.25      172.27     90.70 o 
   4   2  14      266.39      362.31     97.74 o 
   5   2  14      951.18      849.66    137.08 o 
   6   2  14      566.30      734.42    166.32 o 
   7   2  14     1578.65     1626.28    231.65 o 
   8   2  14      112.62      164.87    110.63 o 
   9   2  14        5.23       75.95     99.28 o 
  10   2  14      166.93      223.88    122.49 o 
  11   2  14       48.43       39.29    103.99 o 
  12   2  14      511.80      563.11    171.28 o 
  13   2  14      564.96      756.79    201.56 o 
  14   2  14       65.72      139.67    122.28 o 
  15   2  14       29.49      168.26    199.83 o 
 -16   3  14       15.12       -8.67    115.39 o 
 -15   3  14       35.11      235.39    198.47 o 
 -14   3  14        0.83      -16.17     83.49 o 
 -13   3  14       48.60       40.33    104.47 o 
 -12   3  14      134.19      105.73    100.02 o 
 -11   3  14      830.81      773.14    155.84 o 
 -10   3  14     2272.95     2412.84    305.48 o 
  -9   3  14      882.88     1055.62    168.77 o 
  -8   3  14     1118.10     1147.02    167.97 o 
  -7   3  14      722.56      755.40    112.69 o 
  -6   3  14     1965.99     1882.38    147.54 o 
  -5   3  14      698.63      690.34    103.25 o 
  -4   3  14       21.47      -11.14     50.87 o 
  -3   3  14     5597.09     5549.93    197.27 o 
  -2   3  14     6205.30     6047.36    172.80 o 
  -1   3  14      627.05      623.27     92.07 o 
   0   3  14     6094.14     5669.45    203.70 o 
   1   3  14     4537.07     4150.66    177.86 o 
   2   3  14        0.10       -1.63     51.46 o 
   3   3  14     1061.18     1013.32    113.25 o 
   4   3  14     2736.85     2821.88    201.77 o 
   5   3  14     5021.90     5356.74    267.27 o 
   6   3  14      362.76      325.28    107.48 o 
   7   3  14     5392.73     5092.67    280.74 o 
   8   3  14     2197.89     2342.58    272.07 o 
   9   3  14      600.98      518.39    166.84 o 
  10   3  14      317.05      297.47    137.81 o 
  11   3  14      183.50      177.29    200.04 o 
  12   3  14        8.05      -56.78     96.27 o 
  13   3  14       21.63       37.89    114.62 o 
  14   3  14       99.22       91.40    127.89 o 
  15   3  14      170.95      695.18    304.10 o 
 -15   4  14        3.38        4.86    109.72 o 
 -14   4  14        4.77       68.91    113.71 o 
 -13   4  14        7.42       23.79    113.84 o 
 -12   4  14       66.91       73.17    112.76 o 
 -11   4  14      844.01      807.37    154.40 o 
 -10   4  14      285.77      390.24    121.37 o 
  -9   4  14      925.70     1031.01    168.06 o 
  -8   4  14      199.94      259.47    110.85 o 
  -7   4  14     1177.37     1025.33    163.44 o 
  -6   4  14      624.04      411.95    142.94 o 
  -5   4  14     1124.45     1147.98    144.25 o 
  -4   4  14      413.28      348.79     81.30 o 
  -3   4  14       21.19      -10.27     51.00 o 
  -2   4  14     3622.92     3562.17    141.67 o 
  -1   4  14     5078.27     5124.12    170.29 o 
   0   4  14      140.87      173.68     59.05 o 
   1   4  14       78.12       51.38     57.39 o 
   2   4  14     1549.60     1692.33    135.35 o 
   3   4  14       39.39       72.39     60.55 o 
   4   4  14     3172.40     3154.61    213.95 o 
   5   4  14     1298.69     1684.00    184.79 o 
   6   4  14     5331.16     5255.02    278.93 o 
   7   4  14      103.69      168.66     90.94 o 
   8   4  14      586.64      658.29    140.20 o 
   9   4  14     1271.53     1408.47    196.70 o 
  10   4  14     2055.37     2242.11    292.74 o 
  11   4  14      148.90      120.11    119.79 o 
  12   4  14       10.28       26.51    108.48 o 
  13   4  14        9.61       59.79    122.00 o 
  14   4  14       27.19       45.28    182.26 o 
 -15   5  14      230.33      305.67    240.25 o 
 -14   5  14       37.38      158.12    131.31 o 
 -13   5  14      159.05      207.15    132.79 o 
 -12   5  14      164.82       65.41    117.84 o 
 -11   5  14      261.41      269.93    133.64 o 
 -10   5  14      183.35       77.75    103.44 o 
  -9   5  14      107.21      129.48    136.27 o 
  -8   5  14       55.30      -14.99    145.41 o 
  -7   5  14      366.46      385.64    150.34 o 
  -6   5  14      514.51      575.45    161.14 o 
  -5   5  14     1315.54     1266.38    158.50 o 
  -4   5  14      942.54      795.81    133.84 o 
  -3   5  14      645.04      592.16    123.31 o 
  -2   5  14      249.14      241.80     73.83 o 
  -1   5  14       28.07       46.37     52.20 o 
   0   5  14     1927.10     1803.20    123.64 o 
   1   5  14      808.19      737.18     94.40 o 
   2   5  14     2801.13     2655.79    139.57 o 
   3   5  14        9.52      -19.27     56.08 o 
   4   5  14      675.64      706.42    129.44 o 
   5   5  14       73.52       29.78     76.04 o 
   6   5  14      109.47       63.17     81.78 o 
   7   5  14      755.95      813.71    150.81 o 
   8   5  14      718.18      633.41    142.51 o 
   9   5  14      412.90      344.75    119.19 o 
  10   5  14      139.96      189.70     90.44 o 
  11   5  14       46.82       23.20    103.24 o 
  12   5  14       11.08      -73.86     88.57 o 
  13   5  14       26.41      103.65    128.25 o 
 -14   6  14      547.87      555.35    177.73 o 
 -13   6  14      418.16      516.95    200.76 o 
 -12   6  14      302.95      316.08    145.10 o 
 -11   6  14     1142.30     1323.17    244.68 o 
 -10   6  14       35.84      -35.68    109.41 o 
  -9   6  14     1830.77     1989.27    287.56 o 
  -8   6  14     3017.06     3100.17    323.32 o 
  -7   6  14        0.19      -52.07     83.56 o 
  -6   6  14       80.62      173.99    116.63 o 
  -5   6  14       15.84       35.01     85.57 o 
  -4   6  14     2059.20     1933.56    191.54 o 
  -3   6  14       54.20       12.13     81.55 o 
  -2   6  14     6578.57     6660.99    242.02 o 
  -1   6  14     1974.93     2306.65    158.83 o 
   0   6  14       89.43       51.70     65.79 o 
   1   6  14     5406.85     5332.10    192.30 o 
   2   6  14      125.58       68.45     65.72 o 
   3   6  14      345.24      386.40     89.25 o 
   4   6  14      458.02      393.86     96.72 o 
   5   6  14     2502.08     2450.26    187.10 o 
   6   6  14     5021.83     5237.65    248.82 o 
   7   6  14      415.23      478.70    108.30 o 
   8   6  14      101.11      140.77     81.68 o 
   9   6  14     1428.20     1423.26    160.27 o 
  10   6  14      172.63      292.35    100.29 o 
  11   6  14        0.62        6.07     71.65 o 
  12   6  14       67.89      182.01    100.46 o 
  13   6  14       63.80      126.41    194.26 o 
 -13   7  14       74.33      230.07    140.75 o 
 -12   7  14      174.05       67.35    117.14 o 
 -11   7  14      391.50      577.32    185.63 o 
 -10   7  14     2969.34     3046.59    352.34 o 
  -9   7  14       24.09      102.15    124.70 o 
  -8   7  14      879.20     1192.56    226.81 o 
  -7   7  14      399.33      523.38    173.32 o 
  -6   7  14      137.43      109.83     89.77 o 
  -5   7  14      434.83      417.68    118.82 o 
  -4   7  14      154.39       72.70     86.26 o 
  -3   7  14     2069.00     2097.40    202.17 o 
  -2   7  14     2195.78     2316.79    206.20 o 
  -1   7  14       27.38        4.89     71.07 o 
   0   7  14     3171.34     3250.41    184.36 o 
   1   7  14     1993.88     2063.86    198.51 o 
   2   7  14        2.76      -19.16     71.74 o 
   3   7  14      167.17      221.11    100.55 o 
   4   7  14      129.73      155.67     76.91 o 
   5   7  14     1175.87     1384.73    156.77 o 
   6   7  14      211.51      200.44     85.73 o 
   7   7  14     1565.97     1607.75    176.43 o 
   8   7  14      155.67      210.79    104.91 o 
   9   7  14        0.26       39.63     73.56 o 
  10   7  14        3.53       -9.79     73.11 o 
  11   7  14        1.57      -70.67     77.09 o 
  12   7  14      221.85      290.25    113.89 o 
 -12   8  14        6.27       37.29    114.91 o 
 -11   8  14      448.32      608.39    192.97 o 
 -10   8  14      398.80      288.88    162.33 o 
  -9   8  14     1758.65     1880.55    301.67 o 
  -8   8  14      240.51      204.62    137.57 o 
  -7   8  14      893.00      858.72    199.95 o 
  -6   8  14      119.16       57.50     89.23 o 
  -5   8  14       10.60      -35.53     75.88 o 
  -4   8  14      643.43      730.04    146.16 o 
  -3   8  14     1163.84     1037.16    164.45 o 
  -2   8  14      119.25      245.84    103.95 o 
  -1   8  14      449.23      451.87    101.33 o 
   0   8  14       23.54      -33.67     72.73 o 
   1   8  14      278.36      239.53    100.43 o 
   2   8  14      468.45      492.98    127.33 o 
   3   8  14       47.08       -1.32     80.80 o 
   4   8  14      951.23     1062.57    170.61 o 
   5   8  14      576.51      628.87    176.43 o 
   6   8  14      694.61      648.94    196.76 o 
   7   8  14      753.09      761.68    159.49 o 
   8   8  14      143.36      164.83     97.40 o 
   9   8  14       85.30       65.74     85.93 o 
  10   8  14       94.40      182.65     96.08 o 
  11   8  14      219.55      194.50    101.94 o 
 -11   9  14        4.28      -35.20    121.50 o 
 -10   9  14       38.61       36.64    117.31 o 
  -9   9  14      165.28      310.17    165.27 o 
  -8   9  14       74.37       77.37    120.38 o 
  -7   9  14      377.66      464.24    165.45 o 
  -6   9  14      410.71      557.79    143.54 o 
  -5   9  14       40.56      -63.29     75.79 o 
  -4   9  14      199.17      158.82    102.03 o 
  -3   9  14       20.53      105.72     86.88 o 
  -2   9  14       29.26       27.93    106.12 o 
  -1   9  14      700.16      841.41    157.36 o 
   0   9  14        8.49       68.69     88.89 o 
   1   9  14      598.07      742.67    145.56 o 
   2   9  14     1001.63     1078.33    213.54 o 
   3   9  14      231.43      301.87    142.58 o 
   4   9  14      999.10     1173.88    237.02 o 
   5   9  14      239.84      244.89    124.55 o 
   6   9  14      457.96      542.27    164.52 o 
   7   9  14       37.35       22.68    110.20 o 
   8   9  14      775.27      922.09    229.14 o 
   9   9  14      267.75      354.86    170.02 o 
 -10  10  14       48.30      -29.02    114.56 o 
  -9  10  14       40.51      204.14    143.69 o 
  -8  10  14      296.28      443.70    174.98 o 
  -7  10  14       29.31      162.80    130.10 o 
  -6  10  14       89.05      166.62    104.87 o 
  -5  10  14        4.50      174.70    104.83 o 
  -4  10  14      234.68      339.83    123.66 o 
  -3  10  14      134.01      111.15    119.04 o 
  -2  10  14      324.30      390.16    171.33 o 
  -1  10  14      603.37      773.17    271.67 o 
   0  10  14      146.06      141.27    126.33 o 
   1  10  14      226.16      234.86    149.76 o 
   2  10  14        7.74      -27.83    137.98 o 
   3  10  14      839.85     1111.15    226.26 o 
   4  10  14      432.83      443.42    160.95 o 
   5  10  14      253.60      185.21    121.81 o 
   6  10  14       81.28      120.11    119.02 o 
   7  10  14      430.71      770.68    223.69 o 
   8  10  14       65.42      292.82    157.89 o 
  -9  11  14       61.78      -77.70    179.69 o 
  -8  11  14        3.34        6.64    122.37 o 
  -7  11  14       15.46      -99.56     99.56 o 
  -6  11  14      113.98      159.29    108.11 o 
  -5  11  14        1.00      135.62     99.55 o 
  -4  11  14       61.43      266.25    209.54 o 
  -3  11  14      103.10       62.13    153.41 o 
  -2  11  14       39.84       -1.71    154.98 o 
  -1  11  14      364.96      223.97    180.69 o 
   0  11  14      347.50      511.00    168.95 o 
   1  11  14        7.54       17.91     96.27 o 
   2  11  14       91.56      194.04    114.88 o 
   3  11  14       15.09      252.97    127.57 o 
   4  11  14       15.78       72.69    101.59 o 
   5  11  14        2.60      -27.34    101.91 o 
   6  11  14       21.36       54.69    118.75 o 
  -6  12  14        0.08       40.78    125.74 o 
  -5  12  14       43.69      220.54    193.11 o 
  -4  12  14       34.05      236.82    186.83 o 
  -3  12  14        0.06     -101.98    127.55 o 
  -2  12  14       12.82      282.53    203.26 o 
  -1  12  14      311.97      157.83    184.83 o 
   0  12  14      535.96      703.61    268.82 o 
   1  12  14      225.14      310.86    148.56 o 
   2  12  14      177.96      183.38    129.85 o 
   3  12  14        3.37      114.07    127.32 o 
   4  12  14        3.87     -129.84    151.26 o 
 -16   1  15        0.91      -83.84    139.26 o 
 -15   1  15      335.21      375.31    161.94 o 
 -14   1  15      593.44      617.32    148.44 o 
 -13   1  15      123.97      137.28    103.53 o 
 -12   1  15       27.58       30.07     66.65 o 
 -11   1  15      931.51      996.52    141.71 o 
 -10   1  15       83.78      149.47     71.86 o 
  -9   1  15      362.48      441.40    101.86 o 
  -8   1  15      218.37      190.35     82.86 o 
  -7   1  15     1841.19     1704.56    154.09 o 
  -6   1  15     1221.94     1280.82    138.00 o 
  -5   1  15        0.57       -3.89     60.39 o 
  -4   1  15     1720.99     1730.23    143.47 o 
  -3   1  15    10352.27    10463.29    232.55 o 
  -2   1  15      834.30      837.75     87.68 o 
  -1   1  15        1.52      -18.11     42.10 o 
   0   1  15      107.69      172.34     60.33 o 
   1   1  15      621.65      678.22     96.80 o 
   2   1  15     3786.95     3033.13    298.74 o 
   3   1  15        1.65      -40.54     72.97 o 
   4   1  15      101.27       50.18    122.70 o 
   5   1  15      971.32      898.39    177.08 o 
   6   1  15        0.28       76.63     93.23 o 
   7   1  15      148.52       55.85     99.57 o 
   8   1  15      295.31      376.99    140.86 o 
   9   1  15      960.04     1117.74    214.64 o 
  10   1  15        6.71       69.87    100.00 o 
  11   1  15      710.50      726.76    183.89 o 
  12   1  15      973.28      946.10    215.25 o 
  13   1  15        4.43      -64.27     87.24 o 
  14   1  15      373.67      542.65    187.24 o 
 -16   2  15       82.66       86.04    130.67 o 
 -15   2  15      316.88      481.10    169.35 o 
 -14   2  15      234.90      209.14    124.00 o 
 -13   2  15      295.98      410.73    126.53 o 
 -12   2  15       12.68       18.40     87.33 o 
 -11   2  15      564.14      621.83    143.62 o 
 -10   2  15       67.05      117.93     91.02 o 
  -9   2  15        9.47       10.95     61.83 o 
  -8   2  15       24.54       66.15     69.32 o 
  -7   2  15      843.80      871.47    123.17 o 
  -6   2  15      498.30      472.42     97.71 o 
  -5   2  15      616.73      599.95    102.55 o 
  -4   2  15     1505.59     1465.27    135.61 o 
  -3   2  15        0.07      -40.64     42.16 o 
  -2   2  15     1134.77     1076.48    108.57 o 
  -1   2  15      834.27      828.45    101.91 o 
   0   2  15      364.79      338.66     77.94 o 
   1   2  15     3783.49     3691.67    173.27 o 
   2   2  15       92.52      138.27     63.00 o 
   3   2  15       21.92       -6.59     63.71 o 
   4   2  15        9.08       -3.36     67.31 o 
   5   2  15      748.65      714.75    132.92 o 
   6   2  15        8.53       35.45    101.07 o 
   7   2  15     1202.56     1123.98    208.76 o 
   8   2  15     1748.25     1599.03    245.20 o 
   9   2  15     1112.59     1145.91    220.35 o 
  10   2  15      257.69      175.89    122.12 o 
  11   2  15       56.14      183.56    125.24 o 
  12   2  15       60.69      117.20    107.80 o 
  13   2  15      242.12      142.44    129.79 o 
  14   2  15      111.36     -105.35    105.35 o 
 -16   3  15      317.78      253.68    222.25 o 
 -15   3  15      203.37      244.77    145.62 o 
 -14   3  15       75.21      -17.81    100.13 o 
 -13   3  15      165.84      281.91    142.97 o 
 -12   3  15        0.96       20.45     76.92 o 
 -11   3  15      753.49      803.43    166.40 o 
 -10   3  15      285.43      322.31    119.95 o 
  -9   3  15      754.02      704.36    146.23 o 
  -8   3  15      950.26      930.62    156.10 o 
  -7   3  15        6.61       18.32     61.45 o 
  -6   3  15     1392.81     1341.15    136.05 o 
  -5   3  15     1128.64     1094.74    125.94 o 
  -4   3  15      140.91      126.05     65.52 o 
  -3   3  15      521.10      551.69     90.05 o 
  -2   3  15     1793.30     1793.67    108.11 o 
  -1   3  15       12.60       -0.58     55.34 o 
   0   3  15     7612.96     7240.34    234.75 o 
   1   3  15       23.48        2.41     56.13 o 
   2   3  15     3044.13     2893.96    159.22 o 
   3   3  15        4.81      -50.91     62.53 o 
   4   3  15       35.66      -20.75     68.19 o 
   5   3  15      109.54      128.75     79.58 o 
   6   3  15       60.48      108.16     85.62 o 
   7   3  15     1238.83     1303.98    179.57 o 
   8   3  15     1309.73     1463.34    236.76 o 
   9   3  15     1926.89     1771.62    264.67 o 
  10   3  15      373.68      279.70    143.10 o 
  11   3  15      643.15      696.53    196.67 o 
  12   3  15      114.99       24.35    112.90 o 
  13   3  15      166.43       80.75    121.64 o 
  14   3  15       19.38      -78.85    141.12 o 
 -15   4  15        9.95       68.86    121.22 o 
 -14   4  15     1043.90     1109.07    266.60 o 
 -13   4  15       17.97       57.67    107.18 o 
 -12   4  15     3367.03     3413.48    365.90 o 
 -11   4  15     1261.23     1616.20    229.61 o 
 -10   4  15      215.83      353.88    114.34 o 
  -9   4  15     1950.99     2240.53    227.24 o 
  -8   4  15      103.38      139.69     89.94 o 
  -7   4  15      262.48      305.48    134.43 o 
  -6   4  15       77.56      -63.05     83.45 o 
  -5   4  15     2005.89     2144.62    253.27 o 
  -4   4  15     1153.53     1224.89    122.21 o 
  -3   4  15      269.47      242.30     77.69 o 
  -2   4  15     1452.58     1509.47    106.39 o 
  -1   4  15     2843.79     2942.73    138.57 o 
   0   4  15        6.08       -2.83     47.79 o 
   1   4  15     2560.14     2506.72    158.08 o 
   2   4  15      717.21      786.53    109.33 o 
   3   4  15     6265.52     6473.84    287.91 o 
   4   4  15      192.37      214.39     93.53 o 
   5   4  15     6680.82     7273.95    324.01 o 
   6   4  15     5905.79     5788.77    296.60 o 
   7   4  15      599.86      616.19    137.13 o 
   8   4  15     1274.91     1256.00    184.86 o 
   9   4  15       32.24       -3.68     79.96 o 
  10   4  15     1057.27     1136.41    226.95 o 
  11   4  15       98.51       37.60     99.58 o 
  12   4  15      966.21      810.39    218.07 o 
  13   4  15      390.92      514.39    189.06 o 
  14   4  15       19.92      300.53    230.82 o 
 -14   5  15      168.17      175.37    131.25 o 
 -13   5  15     1762.23     1628.37    283.49 o 
 -12   5  15      649.47      877.45    216.94 o 
 -11   5  15     1659.77     2171.55    309.92 o 
 -10   5  15     3790.48     4068.36    344.61 o 
  -9   5  15        9.20       12.02    113.72 o 
  -8   5  15     1573.79     1380.28    265.32 o 
  -7   5  15      856.67      912.40    199.32 o 
  -6   5  15     1391.83     1516.58    233.83 o 
  -5   5  15      991.24      796.34    178.38 o 
  -4   5  15      853.92      768.82    136.21 o 
  -3   5  15     7997.59     7700.22    307.66 o 
  -2   5  15       56.08      108.34     84.08 o 
  -1   5  15      955.99      990.46    102.43 o 
   0   5  15       10.30       -0.97     49.70 o 
   1   5  15       50.25       22.07     54.61 o 
   2   5  15     1658.20     1617.90    146.85 o 
   3   5  15      753.38      862.89    119.91 o 
   4   5  15    10631.46    10968.11    456.19 o 
   5   5  15     3549.14     3615.70    242.10 o 
   6   5  15     2962.69     3080.01    240.25 o 
   7   5  15     3117.81     3609.58    263.46 o 
   8   5  15       19.98       97.31     84.18 o 
   9   5  15       65.35       88.15     93.69 o 
  10   5  15       16.41      -94.13    103.53 o 
  11   5  15      916.37      584.93    314.45 o 
  12   5  15      533.47      438.28    186.70 o 
  13   5  15       66.36      128.55    192.40 o 
 -13   6  15        2.49      150.04    144.48 o 
 -12   6  15      778.06      657.68    190.14 o 
 -11   6  15      712.36      810.68    200.58 o 
 -10   6  15      288.89      301.01    150.82 o 
  -9   6  15     1046.30     1268.81    239.02 o 
  -8   6  15      472.10      265.40    143.15 o 
  -7   6  15       38.93      -41.28    112.27 o 
  -6   6  15      538.28      512.61    166.83 o 
  -5   6  15      803.03      886.32    152.07 o 
  -4   6  15     4841.71     4708.18    259.69 o 
  -3   6  15      291.20      180.50     99.62 o 
  -2   6  15      702.30      723.95    138.17 o 
  -1   6  15     1817.62     1931.06    155.44 o 
   0   6  15       64.45      103.63     74.28 o 
   1   6  15      136.01      149.24     95.05 o 
   2   6  15      288.46      270.42     85.06 o 
   3   6  15     2228.66     2235.76    174.91 o 
   4   6  15      723.63      750.71    118.85 o 
   5   6  15     2318.73     2352.08    212.21 o 
   6   6  15      195.56      313.27     93.65 o 
   7   6  15      212.95      264.85     89.01 o 
   8   6  15       15.21      -11.34     70.24 o 
   9   6  15        6.04       12.30     73.45 o 
  10   6  15        5.75       34.51     81.07 o 
  11   6  15      133.71      137.91    122.80 o 
  12   6  15      194.06      240.09    123.63 o 
 -13   7  15      132.09      152.66    145.07 o 
 -12   7  15       14.04      138.81    130.16 o 
 -11   7  15       52.19      -12.03    111.66 o 
 -10   7  15       72.62      117.04    176.33 o 
  -9   7  15      966.89     1126.00    234.26 o 
  -8   7  15      150.39      255.88    146.68 o 
  -7   7  15        5.62      -30.19     96.07 o 
  -6   7  15        0.06      151.22    119.45 o 
  -5   7  15        3.86       11.83     79.58 o 
  -4   7  15     1100.89     1156.15    168.92 o 
  -3   7  15      140.25      194.13     90.10 o 
  -2   7  15      322.08      278.94    100.96 o 
  -1   7  15      753.88      681.90    114.00 o 
   0   7  15       32.93        7.06     72.63 o 
   1   7  15      313.33      358.74    109.40 o 
   2   7  15       52.92       71.02     82.26 o 
   3   7  15     1590.07     1647.06    193.75 o 
   4   7  15      359.28      381.30    116.04 o 
   5   7  15       16.47      -36.64     60.98 o 
   6   7  15      271.63      388.02     99.73 o 
   7   7  15       48.14      139.36     77.02 o 
   8   7  15      281.36      294.15    114.38 o 
   9   7  15       94.22       74.07     89.31 o 
  10   7  15        4.51        4.23     85.69 o 
  11   7  15        3.85      -44.67     82.84 o 
  12   7  15       12.62       51.42    164.83 o 
 -12   8  15      165.01      140.13    146.49 o 
 -11   8  15       88.49      179.15    143.03 o 
 -10   8  15      111.32       95.34    219.11 o 
  -9   8  15       44.32      237.93    146.57 o 
  -8   8  15       10.72       63.76    115.05 o 
  -7   8  15      106.65       48.95    188.40 o 
  -6   8  15       29.63      -53.84     95.00 o 
  -5   8  15      531.26      384.88    123.62 o 
  -4   8  15     1378.61     1467.97    195.03 o 
  -3   8  15       81.25       53.21     83.01 o 
  -2   8  15      782.74      881.79    153.44 o 
  -1   8  15      805.68      924.42    196.38 o 
   0   8  15      189.64       85.85     85.86 o 
   1   8  15      469.40      430.45    124.60 o 
   2   8  15      236.72      262.52    107.03 o 
   3   8  15      512.31      545.57    135.12 o 
   4   8  15       58.21       93.23     89.97 o 
   5   8  15      370.05      544.08    164.21 o 
   6   8  15     1305.40     1376.47    245.32 o 
   7   8  15       45.01       26.42    111.05 o 
   8   8  15        4.83       -2.23     83.86 o 
   9   8  15        3.58      -30.55     84.01 o 
  10   8  15       89.23      190.71    100.63 o 
  11   8  15        4.37      -64.99    145.41 o 
 -11   9  15       76.73       46.14    164.83 o 
 -10   9  15      174.50      373.06    157.57 o 
  -9   9  15      160.88      189.25    180.97 o 
  -8   9  15      245.48      175.05    141.45 o 
  -7   9  15      147.99      262.03    132.58 o 
  -6   9  15      340.45      550.13    169.61 o 
  -5   9  15      385.87      316.12    123.80 o 
  -4   9  15        1.27        5.70     82.56 o 
  -3   9  15     1947.91     2090.63    221.80 o 
  -2   9  15      223.60      258.64    155.41 o 
  -1   9  15      278.04      490.78    160.34 o 
   0   9  15      303.10      372.39    116.88 o 
   1   9  15       26.98       24.00     81.39 o 
   2   9  15      150.89      258.92    130.34 o 
   3   9  15       25.98       28.34    100.57 o 
   4   9  15      552.39      648.23    183.73 o 
   5   9  15      400.48      242.88    111.70 o 
   6   9  15      112.62      179.42    119.98 o 
   7   9  15        1.64      128.33    122.15 o 
   8   9  15       48.98       58.02    126.45 o 
   9   9  15       26.01       40.44    117.12 o 
  -9  10  15      104.06      225.78    158.02 o 
  -8  10  15       87.23       49.06    139.48 o 
  -7  10  15        3.30       32.87    117.63 o 
  -6  10  15      177.87      294.88    121.76 o 
  -5  10  15       34.91      158.37    100.20 o 
  -4  10  15      289.80      388.34    121.66 o 
  -3  10  15        2.38       79.35    112.17 o 
  -2  10  15       59.52      187.10    128.32 o 
  -1  10  15       89.55      359.95    196.83 o 
   0  10  15      251.15      413.96    159.27 o 
   1  10  15      110.37       83.63    115.25 o 
   2  10  15        1.50       54.16     97.91 o 
   3  10  15      398.72      565.89    175.42 o 
   4  10  15       74.70      -50.24     89.63 o 
   5  10  15      207.82      288.70    140.17 o 
   6  10  15        6.84       85.73    124.12 o 
   7  10  15      149.37      152.52    142.23 o 
   8  10  15       22.62       70.99    185.69 o 
  -8  11  15      177.23      202.14    148.32 o 
  -7  11  15        0.42       34.07    175.83 o 
  -6  11  15       59.92      225.85    114.35 o 
  -5  11  15        0.27      -48.63    142.09 o 
  -4  11  15      745.36      462.93    215.54 o 
  -3  11  15       26.90       23.00    132.84 o 
  -2  11  15      219.84      159.55    196.11 o 
  -1  11  15      182.47      302.38    203.97 o 
   0  11  15       14.40        5.14    142.98 o 
   1  11  15       30.51       62.89    112.25 o 
   2  11  15      353.84      436.95    152.95 o 
   3  11  15      391.09      487.39    171.01 o 
   4  11  15      221.62      159.34    136.25 o 
   5  11  15       25.85       86.33    126.70 o 
   6  11  15      197.15      305.81    229.54 o 
  -6  12  15      144.80      323.95    220.11 o 
  -5  12  15        0.11      -33.00    163.40 o 
  -4  12  15        8.42      149.12    182.69 o 
  -3  12  15        2.15      -15.57    159.83 o 
  -2  12  15        8.74      335.52    205.97 o 
  -1  12  15        0.88      405.94    203.54 o 
   0  12  15       13.60       -1.57    115.41 o 
   1  12  15      336.21      667.47    262.25 o 
   2  12  15        7.12      -41.85    183.54 o 
   3  12  15        1.11      237.11    213.68 o 
   4  12  15       73.31      125.27    199.26 o 
 -15   0  16      910.73     1064.13    336.66 o 
 -14   0  16      970.80     1013.56    217.25 o 
 -13   0  16      831.39      911.22    205.90 o 
 -12   0  16      211.83      215.70    140.15 o 
 -11   0  16        8.16      103.96    103.84 o 
 -10   0  16        1.28      -22.59     88.49 o 
  -9   0  16     5271.79     4866.95    334.68 o 
  -8   0  16     1228.42     1359.90    212.13 o 
  -7   0  16       30.00       66.10     98.95 o 
  -6   0  16      567.23      625.60    152.57 o 
  -5   0  16     2745.85     2733.11    242.23 o 
  -4   0  16     4131.07     3819.04    270.69 o 
  -3   0  16     3885.43     3558.93    261.86 o 
  -2   0  16      718.33      726.82    153.77 o 
  -1   0  16     2301.75     2096.29    215.43 o 
   0   0  16      154.33      129.66     99.02 o 
   1   0  16     2155.43     2146.25    320.24 o 
   2   0  16     4543.17     4948.40    446.93 o 
   3   0  16      118.65       10.71    121.41 o 
   4   0  16     2007.46     1792.73    323.67 o 
   5   0  16      107.77      -13.43    135.55 o 
   6   0  16       83.20      179.40    159.12 o 
   7   0  16        6.49       -3.00    136.27 o 
   8   0  16     8325.32     8085.50    635.48 o 
   9   0  16       19.59       97.56    153.41 o 
  10   0  16      823.09      904.29    285.10 o 
  11   0  16       96.80      165.98    155.69 o 
  12   0  16       57.87      203.11    165.26 o 
  13   0  16       11.75      105.84    150.83 o 
  14   0  16        9.10      -38.14    146.55 o 
 -16   1  16      155.13       90.07    135.69 o 
 -15   1  16      630.68      524.28    183.11 o 
 -14   1  16      439.46      456.35    130.64 o 
 -13   1  16      450.71      580.09    139.44 o 
 -12   1  16       29.15       29.59     65.67 o 
 -11   1  16      357.98      439.42    102.04 o 
 -10   1  16      683.82      702.25    124.49 o 
  -9   1  16      166.40      225.95     87.51 o 
  -8   1  16     1716.98     1812.82    167.39 o 
  -7   1  16      116.31      100.90     77.94 o 
  -6   1  16       73.19       50.34     68.75 o 
  -5   1  16     1472.40     1400.47    143.02 o 
  -4   1  16       18.14       -1.14     59.61 o 
  -3   1  16      855.90      854.63    115.15 o 
  -2   1  16      515.86      490.44     77.77 o 
  -1   1  16      364.64      362.48     79.95 o 
   0   1  16     3029.20     2943.11    158.59 o 
   1   1  16      555.97      513.32    110.83 o 
   2   1  16      313.18      363.88    126.99 o 
   3   1  16       75.13       85.73     93.94 o 
   4   1  16     1080.75      852.51    174.84 o 
   5   1  16     1344.11     1227.96    209.71 o 
   6   1  16     2727.57     2901.23    290.43 o 
   7   1  16     2572.97     2685.70    291.56 o 
   8   1  16     1240.34     1156.26    212.95 o 
   9   1  16      197.20      307.56    142.61 o 
  10   1  16       19.41       60.12     96.15 o 
  11   1  16       42.35       86.93     96.45 o 
  12   1  16      213.25      210.73    139.98 o 
  13   1  16       31.13       -7.16     88.38 o 
  14   1  16      147.81      209.83    189.40 o 
 -16   2  16      143.61      156.54    133.31 o 
 -15   2  16       22.25      151.40    135.37 o 
 -14   2  16      228.34      391.41    159.21 o 
 -13   2  16       70.80      -73.04     74.18 o 
 -12   2  16     1444.84     1633.54    215.96 o 
 -11   2  16      165.42      149.38     96.49 o 
 -10   2  16     1018.53      956.19    165.65 o 
  -9   2  16      696.51      690.48    122.13 o 
  -8   2  16     2466.23     2516.89    185.63 o 
  -7   2  16     2388.51     2596.82    181.99 o 
  -6   2  16      127.71      193.63     84.20 o 
  -5   2  16     6258.56     6074.98    239.40 o 
  -4   2  16     1778.32     1740.47    150.22 o 
  -3   2  16     1301.66     1362.21    111.85 o 
  -2   2  16     1134.68     1108.53    113.92 o 
  -1   2  16      670.71      637.02     96.79 o 
   0   2  16       64.07      106.58     63.69 o 
   1   2  16      342.42      369.30     84.53 o 
   2   2  16      227.68      232.32     90.18 o 
   3   2  16     3060.88     3078.01    208.25 o 
   4   2  16      114.22      128.29     81.83 o 
   5   2  16      853.05      800.00    184.00 o 
   6   2  16       19.08      -21.82    100.66 o 
   7   2  16      400.68      432.45    145.19 o 
   8   2  16       92.86        9.37     99.04 o 
   9   2  16      638.46      674.04    178.21 o 
  10   2  16      395.91      455.20    158.64 o 
  11   2  16      179.51      126.56    128.74 o 
  12   2  16      653.03      711.39    194.66 o 
  13   2  16       37.35       52.65    119.25 o 
  14   2  16       24.91     -107.98    169.55 o 
 -15   3  16       31.02       64.75    119.40 o 
 -14   3  16      486.08      528.53    174.62 o 
 -13   3  16     1403.10     1467.54    260.33 o 
 -12   3  16      410.99      398.04    128.43 o 
 -11   3  16     1559.28     1605.33    214.07 o 
 -10   3  16      498.64      561.83    141.69 o 
  -9   3  16     1272.88     1239.09    183.75 o 
  -8   3  16      584.13      579.59    141.83 o 
  -7   3  16     3552.63     3656.28    251.66 o 
  -6   3  16     3403.23     3416.82    196.54 o 
  -5   3  16       18.83       -1.70     62.76 o 
  -4   3  16     6147.03     5935.67    266.93 o 
  -3   3  16     5599.23     5212.81    203.69 o 
  -2   3  16      195.52      258.88     76.52 o 
  -1   3  16      349.00      363.70     84.58 o 
   0   3  16     4078.15     3841.66    183.30 o 
   1   3  16     3535.38     3432.80    176.57 o 
   2   3  16     1887.39     1770.50    147.03 o 
   3   3  16     2078.14     2068.05    190.03 o 
   4   3  16     5777.35     5634.33    280.88 o 
   5   3  16       60.45       66.88     84.09 o 
   6   3  16      174.85      199.23     94.46 o 
   7   3  16        0.00       13.12     68.22 o 
   8   3  16      313.63      435.15    154.93 o 
   9   3  16       88.47      -14.61     94.34 o 
  10   3  16      580.49      679.47    184.01 o 
  11   3  16     2269.30     2465.51    323.06 o 
  12   3  16       82.63      186.14    141.29 o 
  13   3  16        8.22       14.98    115.44 o 
  14   3  16       16.39      198.54    209.54 o 
 -15   4  16      420.33      195.40    186.11 o 
 -14   4  16       29.52        0.16    106.60 o 
 -13   4  16       68.10      135.19    125.21 o 
 -12   4  16      716.69      512.78    173.49 o 
 -11   4  16      712.06      907.68    171.77 o 
 -10   4  16       24.64      106.08     96.83 o 
  -9   4  16       20.97       67.13     83.43 o 
  -8   4  16     1964.16     1679.62    203.11 o 
  -7   4  16        2.24      -19.17    119.27 o 
  -6   4  16     2575.57     2470.29    275.29 o 
  -5   4  16       84.71      100.46    106.73 o 
  -4   4  16        8.56      -28.33    107.70 o 
  -3   4  16        1.62       44.34     62.62 o 
  -2   4  16      202.86      127.44     68.00 o 
  -1   4  16     1597.48     1750.88    121.97 o 
   0   4  16       63.37       69.57     52.29 o 
   1   4  16     2916.22     2939.19    170.42 o 
   2   4  16     3287.70     3136.46    177.06 o 
   3   4  16     1960.29     2067.11    193.45 o 
   4   4  16       35.30      -50.87     70.35 o 
   5   4  16     1256.73     1324.37    179.25 o 
   6   4  16        4.79       15.20     75.31 o 
   7   4  16      262.85      323.25    110.76 o 
   8   4  16       69.15       93.97     86.53 o 
   9   4  16       25.60        6.64    101.15 o 
  10   4  16      965.81     1177.48    240.04 o 
  11   4  16       74.56      215.57    135.76 o 
  12   4  16      264.64      424.03    181.12 o 
  13   4  16        3.18       10.74    122.13 o 
 -14   5  16       99.42      261.49    136.84 o 
 -13   5  16      166.77      350.12    149.79 o 
 -12   5  16       66.84       69.63    101.60 o 
 -11   5  16      316.41      296.80    133.96 o 
 -10   5  16        4.25       87.25    105.77 o 
  -9   5  16      440.02      337.22    147.52 o 
  -8   5  16      380.39      403.64    162.41 o 
  -7   5  16      142.20      148.38    116.66 o 
  -6   5  16     1418.93     1302.48    227.57 o 
  -5   5  16       18.61       -8.29    103.20 o 
  -4   5  16        7.30       17.10     79.34 o 
  -3   5  16      226.69      188.92     97.12 o 
  -2   5  16      353.02      305.26    105.70 o 
  -1   5  16      366.23      419.36     80.35 o 
   0   5  16      684.90      675.25     96.45 o 
   1   5  16     1068.28     1017.78    109.38 o 
   2   5  16      143.24      150.17     73.89 o 
   3   5  16     1459.58     1470.95    151.04 o 
   4   5  16       43.23      123.43     83.88 o 
   5   5  16      903.25      925.82    154.74 o 
   6   5  16       13.74       -5.35     75.27 o 
   7   5  16        4.08      -35.05     73.44 o 
   8   5  16      483.12      529.97    129.93 o 
   9   5  16        4.31       53.47     82.80 o 
  10   5  16      125.59      284.81    114.69 o 
  11   5  16       38.98      -32.18    104.23 o 
  12   5  16        1.07      157.05    137.68 o 
 -13   6  16      270.51      242.78    150.85 o 
 -12   6  16      992.56      862.52    354.95 o 
 -11   6  16      534.98      545.87    182.40 o 
 -10   6  16      360.24      481.87    172.77 o 
  -9   6  16      264.67      264.74    145.29 o 
  -8   6  16     1003.25     1196.34    289.89 o 
  -7   6  16      984.98      998.40    213.48 o 
  -6   6  16      960.74     1064.38    215.86 o 
  -5   6  16     2502.53     2988.05    402.65 o 
  -4   6  16      809.52      922.76    153.67 o 
  -3   6  16      158.54      152.80     92.68 o 
  -2   6  16      171.62      184.04     98.86 o 
  -1   6  16     2028.15     1788.33    188.40 o 
   0   6  16      426.40      423.03     96.70 o 
   1   6  16      169.48      170.51     92.22 o 
   2   6  16     6170.37     6191.67    249.93 o 
   3   6  16     2700.94     2990.58    192.40 o 
   4   6  16      817.87      697.25    118.78 o 
   5   6  16     1719.20     2008.26    182.68 o 
   6   6  16      244.76      366.69     96.39 o 
   7   6  16      302.45      484.71    108.63 o 
   8   6  16      205.59      203.93     86.26 o 
   9   6  16      805.89      763.69    143.45 o 
  10   6  16     1164.33     1333.49    185.47 o 
  11   6  16        0.42        5.01     87.20 o 
  12   6  16      121.37      235.54    185.69 o 
 -12   7  16       85.03      118.47    122.17 o 
 -11   7  16     1139.46     1066.32    250.41 o 
 -10   7  16      538.04      648.74    194.65 o 
  -9   7  16     1229.65     1369.24    260.37 o 
  -8   7  16      476.96      465.94    169.99 o 
  -7   7  16     2356.15     2267.66    340.09 o 
  -6   7  16     4753.06     4442.78    357.75 o 
  -5   7  16      110.07       80.91    117.93 o 
  -4   7  16     1349.74     1522.09    187.30 o 
  -3   7  16     1940.81     2264.34    213.71 o 
  -2   7  16      684.36      679.32    139.69 o 
  -1   7  16      451.46      532.92    128.31 o 
   0   7  16       47.41       16.65     69.69 o 
   1   7  16     1621.02     1668.42    191.28 o 
   2   7  16     1374.33     1637.34    195.56 o 
   3   7  16     1284.93     1197.55    177.79 o 
   4   7  16     3494.75     4135.52    266.95 o 
   5   7  16      679.56      818.80    131.70 o 
   6   7  16      654.52      778.29    130.73 o 
   7   7  16        0.25       57.46     63.66 o 
   8   7  16      816.79      916.25    171.47 o 
   9   7  16      383.53      537.51    145.82 o 
  10   7  16      228.91      297.62    121.73 o 
  11   7  16     1196.19     1194.83    213.22 o 
 -11   8  16      287.56      196.01    143.35 o 
 -10   8  16      789.13      935.06    232.80 o 
  -9   8  16      215.44      240.68    148.09 o 
  -8   8  16     1641.45     1398.99    265.86 o 
  -7   8  16      485.75      531.71    181.23 o 
  -6   8  16      205.50      137.48    113.42 o 
  -5   8  16      530.64      755.79    155.02 o 
  -4   8  16      572.36      639.84    142.44 o 
  -3   8  16      387.49      393.88    121.12 o 
  -2   8  16      138.14      163.61     97.11 o 
  -1   8  16       23.68      -20.63    110.55 o 
   0   8  16       18.22       27.40     82.21 o 
   1   8  16      614.10      612.31    141.41 o 
   2   8  16      297.92      397.71    117.01 o 
   3   8  16     1281.16     1374.71    193.20 o 
   4   8  16      718.85      676.76    143.87 o 
   5   8  16     1029.70     1325.95    246.59 o 
   6   8  16        2.35      134.08     92.11 o 
   7   8  16      152.89      349.09    143.72 o 
   8   8  16       16.56       37.88    114.92 o 
   9   8  16      188.60      211.19    113.31 o 
  10   8  16      517.66      576.95    152.40 o 
  11   8  16        0.42       38.71    173.83 o 
 -10   9  16      220.56      151.57    143.41 o 
  -9   9  16      224.25      414.84    221.90 o 
  -8   9  16       60.31      102.26    125.39 o 
  -7   9  16       22.75      146.62    122.24 o 
  -6   9  16      216.34      251.53    138.47 o 
  -5   9  16        0.55      -16.63     80.50 o 
  -4   9  16      339.83      548.58    136.80 o 
  -3   9  16      143.96      286.40    112.79 o 
  -2   9  16       55.90      149.59    114.93 o 
  -1   9  16       14.17       -9.88    101.53 o 
   0   9  16      104.06      108.86    115.00 o 
   1   9  16     1090.14     1095.51    176.54 o 
   2   9  16      323.58      290.75    111.50 o 
   3   9  16      725.35      880.16    211.41 o 
   4   9  16      202.76      285.51    120.49 o 
   5   9  16        1.16       87.09     98.89 o 
   6   9  16      548.66      697.22    185.74 o 
   7   9  16      249.32      340.66    173.97 o 
   8   9  16       28.98      165.13    133.36 o 
  -9  10  16      163.63      235.27    158.50 o 
  -8  10  16      134.84      231.85    151.34 o 
  -7  10  16        1.57      211.42    135.74 o 
  -6  10  16       37.93      277.88    150.94 o 
  -5  10  16      607.48      700.46    160.22 o 
  -4  10  16      543.92      750.27    161.41 o 
  -3  10  16       22.45      139.20    113.31 o 
  -2  10  16      180.50      481.72    164.88 o 
  -1  10  16       32.46      193.70    115.22 o 
   0  10  16      176.52      290.96    194.26 o 
   1  10  16      463.00      527.99    165.30 o 
   2  10  16      520.15      653.24    181.34 o 
   3  10  16        1.59      109.84    102.69 o 
   4  10  16       70.24      296.06    124.52 o 
   5  10  16      315.75      332.62    153.41 o 
   6  10  16      105.56      244.63    132.84 o 
   7  10  16       98.72      204.37    240.82 o 
  -8  11  16       29.37      203.68    210.97 o 
  -7  11  16        3.59       11.29    119.91 o 
  -6  11  16       61.52      250.44    143.42 o 
  -5  11  16       52.53        1.34    123.43 o 
  -4  11  16        7.73      163.12    183.83 o 
  -3  11  16       14.72      185.12    197.11 o 
  -2  11  16       59.90      300.10    187.83 o 
  -1  11  16        1.38       55.56    156.26 o 
   0  11  16      397.68      189.40    191.11 o 
   1  11  16       82.59      214.82    166.12 o 
   2  11  16        0.01       98.81    111.58 o 
   3  11  16      137.86      169.88    140.12 o 
   4  11  16       31.72      103.72    115.79 o 
   5  11  16      253.02      312.10    220.25 o 
  -5  12  16      390.96      535.78    239.25 o 
  -4  12  16        4.15      119.55    163.98 o 
  -3  12  16        1.07      199.97    172.83 o 
  -2  12  16       13.99       69.42    179.54 o 
  -1  12  16      113.34      164.98    186.40 o 
   0  12  16       48.69      240.39    194.97 o 
   2  12  16        0.39      -62.56    175.97 o 
   3  12  16        0.78      129.84    208.40 o 
 -15   1  17      423.24      423.19    173.98 o 
 -14   1  17       60.62      100.47    101.99 o 
 -13   1  17      143.73      142.91    104.54 o 
 -12   1  17      102.21       83.90     91.48 o 
 -11   1  17       50.44      125.51     79.84 o 
 -10   1  17     2786.80     2792.79    211.45 o 
  -9   1  17      478.22      442.72    104.85 o 
  -8   1  17     1734.99     1896.15    171.69 o 
  -7   1  17     1884.25     2196.22    179.47 o 
  -6   1  17      508.90      592.62    113.95 o 
  -5   1  17      131.38      163.97     80.45 o 
  -4   1  17        1.90       -6.02     62.59 o 
  -3   1  17        2.63      -16.07     62.55 o 
  -2   1  17      305.68      213.01     80.37 o 
  -1   1  17       51.15       -0.97     83.12 o 
   0   1  17     2532.72     2653.56    202.64 o 
   1   1  17     1641.41     1553.06    210.45 o 
   2   1  17      671.20      824.11    168.74 o 
   3   1  17       41.66        9.22     97.56 o 
   4   1  17      126.06      104.18    106.38 o 
   5   1  17      289.99      466.61    148.61 o 
   6   1  17      699.69      771.23    180.96 o 
   7   1  17     3939.94     3737.29    314.08 o 
   8   1  17      136.85      173.68    125.67 o 
   9   1  17      343.71      306.65    143.91 o 
  10   1  17      194.64      220.20    118.57 o 
  11   1  17      190.74      308.65    130.00 o 
  12   1  17      111.03      103.73    116.95 o 
  13   1  17        4.55       -2.82     97.46 o 
 -15   2  17       98.20      131.96    133.65 o 
 -14   2  17      276.21      498.78    170.99 o 
 -13   2  17       25.68      -15.29     90.36 o 
 -12   2  17      215.17      196.26    108.15 o 
 -11   2  17       24.35       73.23     95.69 o 
 -10   2  17       28.89      102.96     97.56 o 
  -9   2  17     7018.33     7069.89    288.34 o 
  -8   2  17     1305.87     1442.68    157.60 o 
  -7   2  17     1648.64     1741.95    165.42 o 
  -6   2  17       13.37      -33.74     63.81 o 
  -5   2  17      174.47      131.34     77.85 o 
  -4   2  17      158.37      150.80     78.59 o 
  -3   2  17       37.30       64.10     68.31 o 
  -2   2  17     2275.48     2342.33    153.60 o 
  -1   2  17     7357.41     7221.85    274.97 o 
   0   2  17       11.40      -22.98     54.16 o 
   1   2  17     3121.85     2940.21    170.83 o 
   2   2  17     3971.64     3711.10    219.63 o 
   3   2  17      628.41      605.23    128.62 o 
   4   2  17      217.42      143.22     87.11 o 
   5   2  17      926.57     1017.02    195.02 o 
   6   2  17     4654.23     4496.97    330.63 o 
   7   2  17       83.02       27.36     98.20 o 
   8   2  17     3116.83     2754.49    310.07 o 
   9   2  17      268.50      271.24    144.37 o 
  10   2  17      638.50      698.18    193.82 o 
  11   2  17      153.14      242.10    134.70 o 
  12   2  17       46.36       25.38    114.20 o 
  13   2  17      100.85      134.42    122.73 o 
 -15   3  17      441.27      541.81    181.54 o 
 -14   3  17        0.37       54.14    107.44 o 
 -13   3  17      126.50      117.59    191.26 o 
 -12   3  17        7.06       59.03     89.61 o 
 -11   3  17      452.91      552.43    142.96 o 
 -10   3  17     1015.59      897.68    168.93 o 
  -9   3  17      824.58      772.72    155.00 o 
  -8   3  17     2449.43     2315.34    230.23 o 
  -7   3  17     1124.93     1039.21    171.82 o 
  -6   3  17     2505.24     2734.53    186.82 o 
  -5   3  17      605.34      686.10    116.58 o 
  -4   3  17     4389.90     4708.26    250.20 o 
  -3   3  17       15.48       62.13     75.46 o 
  -2   3  17       25.93       33.73     59.23 o 
  -1   3  17     1803.08     1865.82    148.62 o 
   0   3  17     1705.86     1714.38    145.08 o 
   1   3  17       23.41       56.63     65.06 o 
   2   3  17      341.69      389.00     92.81 o 
   3   3  17       79.31       63.20     76.50 o 
   4   3  17      146.28      118.91     91.71 o 
   5   3  17      643.85      628.67    135.11 o 
   6   3  17      290.37      239.70    100.02 o 
   7   3  17     1270.71     1296.70    222.87 o 
   8   3  17      555.40      748.02    183.57 o 
   9   3  17        1.30      -21.43     97.63 o 
  10   3  17      370.27      306.94    165.05 o 
  11   3  17      200.11      177.11    126.66 o 
  12   3  17      279.30      420.46    235.82 o 
  13   3  17      402.70      511.21    282.67 o 
 -14   4  17      451.92      485.29    168.74 o 
 -13   4  17       56.23      104.53    127.55 o 
 -12   4  17      576.47      436.98    167.47 o 
 -11   4  17        2.18       72.12     91.48 o 
 -10   4  17      633.23      618.81    143.47 o 
  -9   4  17        0.70       11.18     82.84 o 
  -8   4  17     2893.67     2815.98    251.55 o 
  -7   4  17     2328.14     2364.16    286.90 o 
  -6   4  17     4637.94     4229.25    330.41 o 
  -5   4  17     3246.27     3285.68    295.49 o 
  -4   4  17      734.67      853.75    190.52 o 
  -3   4  17      982.71     1182.42    127.81 o 
  -2   4  17      375.28      400.47     92.65 o 
  -1   4  17     5108.74     4958.64    214.27 o 
   0   4  17      105.68      181.04     67.88 o 
   1   4  17       61.16       74.05     74.31 o 
   2   4  17     3238.44     3195.47    184.05 o 
   3   4  17     1356.02     1522.02    179.90 o 
   4   4  17       13.22      -47.43     69.98 o 
   5   4  17     1032.60     1153.95    172.02 o 
   6   4  17        6.62       70.39     84.10 o 
   7   4  17     2780.67     2825.25    252.48 o 
   8   4  17      252.83      275.56    111.38 o 
   9   4  17     3070.66     3170.65    342.47 o 
  10   4  17     2352.67     2234.82    315.11 o 
  11   4  17      137.72      142.80    127.43 o 
  12   4  17      692.41     1028.69    311.38 o 
  13   4  17        1.37      163.69    181.12 o 
 -13   5  17      864.03      896.71    216.70 o 
 -12   5  17      100.19       84.36    123.57 o 
 -11   5  17      836.08     1170.59    241.16 o 
 -10   5  17        5.16      -12.69     99.28 o 
  -9   5  17     2858.14     2752.81    329.37 o 
  -8   5  17       13.91      -29.04     93.47 o 
  -7   5  17     3389.71     3339.97    319.12 o 
  -6   5  17      728.45      825.20    188.16 o 
  -5   5  17      123.93      104.60    107.50 o 
  -4   5  17      996.73     1135.30    212.09 o 
  -3   5  17      130.64      117.69     90.18 o 
  -2   5  17     4384.00     4422.35    252.77 o 
  -1   5  17      704.76      668.55    135.31 o 
   0   5  17     8174.97     7980.84    238.04 o 
   1   5  17      973.86     1050.92    115.39 o 
   2   5  17      726.06      779.83    120.81 o 
   3   5  17     1664.68     1782.24    164.47 o 
   4   5  17     2915.42     3062.25    234.20 o 
   5   5  17      225.09      156.26     94.90 o 
   6   5  17     1935.47     2231.16    226.14 o 
   7   5  17        3.08       30.91     77.62 o 
   8   5  17     4605.50     4272.76    288.95 o 
   9   5  17      916.15     1057.84    179.99 o 
  10   5  17      459.00      423.61    168.05 o 
  11   5  17     1573.13     2015.57    305.23 o 
  12   5  17        2.32        9.17    115.97 o 
 -13   6  17       12.08      168.01    210.75 o 
 -12   6  17      709.94      654.82    193.53 o 
 -11   6  17       96.13      160.16    142.84 o 
 -10   6  17     1019.55     1342.86    288.60 o 
  -9   6  17       12.78      -35.09    101.63 o 
  -8   6  17     1330.16     1510.93    266.42 o 
  -7   6  17      671.92      662.01    185.05 o 
  -6   6  17      169.33      226.07    137.51 o 
  -5   6  17     2397.35     2356.88    287.65 o 
  -4   6  17      164.39      161.05    125.53 o 
  -3   6  17     1864.98     2013.95    202.17 o 
  -2   6  17       13.95       45.38     83.99 o 
  -1   6  17      652.34      826.46    146.30 o 
   0   6  17      171.43      238.86     82.34 o 
   1   6  17        1.87      -26.37     63.12 o 
   2   6  17      240.45      120.26     76.58 o 
   3   6  17     1054.16      984.84    134.68 o 
   4   6  17        1.41       34.02     63.66 o 
   5   6  17      500.56      727.60    127.83 o 
   6   6  17      119.22      190.04     76.42 o 
   7   6  17       56.75       83.65     73.36 o 
   8   6  17        2.23       58.16     70.04 o 
   9   6  17      360.28      318.10    102.00 o 
  10   6  17      606.29      604.26    135.72 o 
  11   6  17       80.77       95.94    119.06 o 
 -12   7  17      130.97      214.20    156.68 o 
 -11   7  17      197.08      227.01    149.15 o 
 -10   7  17      160.50      186.47    140.80 o 
  -9   7  17      337.19      230.58    145.92 o 
  -8   7  17       11.50        8.95    117.09 o 
  -7   7  17       10.66       56.55    115.08 o 
  -6   7  17       67.59      -26.37    106.95 o 
  -5   7  17        0.08       10.50    104.90 o 
  -4   7  17      703.34      870.72    158.77 o 
  -3   7  17      107.18       94.30     89.69 o 
  -2   7  17       27.18       20.08     77.56 o 
  -1   7  17       14.52       90.26     85.59 o 
   0   7  17      775.52      836.13    186.92 o 
   1   7  17     1922.37     2052.02    210.36 o 
   2   7  17      396.36      336.84    113.84 o 
   3   7  17     1653.74     1604.68    200.00 o 
   4   7  17       39.48       12.42     75.88 o 
   5   7  17      136.06      179.69     99.62 o 
   6   7  17        1.87      -38.51     61.25 o 
   7   7  17       82.19       40.53     93.23 o 
   8   7  17      329.22      376.61    125.84 o 
   9   7  17        0.08       77.96    109.28 o 
  10   7  17        0.35       69.50     96.13 o 
  11   7  17       14.66      -27.00    162.83 o 
 -11   8  17       84.92      215.90    141.46 o 
 -10   8  17       24.65      123.50    137.01 o 
  -9   8  17      693.43      993.00    318.81 o 
  -8   8  17      759.33      966.73    226.05 o 
  -7   8  17      241.70      222.16    135.36 o 
  -6   8  17      256.35      249.43    144.84 o 
  -5   8  17      539.02      505.59    171.19 o 
  -4   8  17      198.50      259.92    109.73 o 
  -3   8  17       61.08       31.32     87.61 o 
  -2   8  17       10.43       45.13     83.36 o 
  -1   8  17     1421.60     1393.14    240.74 o 
   0   8  17      939.79     1251.48    229.60 o 
   1   8  17      146.84      213.04     99.32 o 
   2   8  17     1960.34     2031.52    221.49 o 
   3   8  17      340.74      431.43    124.11 o 
   4   8  17        5.05       47.20     83.93 o 
   5   8  17      125.98      150.85     92.53 o 
   6   8  17      398.95      529.83    170.81 o 
   7   8  17      272.50      347.44    138.19 o 
   8   8  17      351.53      482.53    169.14 o 
   9   8  17      828.66      843.05    179.40 o 
  10   8  17       94.24      282.39    197.97 o 
 -10   9  17        9.27     -111.61    111.61 o 
  -9   9  17      294.97      363.61    171.64 o 
  -8   9  17       19.01       75.41    122.94 o 
  -7   9  17      558.17      573.14    184.69 o 
  -6   9  17      371.19      304.82    153.85 o 
  -5   9  17      216.44      197.99    128.86 o 
  -4   9  17      154.51      179.96    104.76 o 
  -3   9  17      375.77      467.76    162.00 o 
  -2   9  17      732.24      759.47    193.23 o 
  -1   9  17       89.20      261.37    136.86 o 
   0   9  17      180.36      320.60    152.76 o 
   1   9  17      592.07      729.63    154.69 o 
   2   9  17      326.14      327.73    115.66 o 
   3   9  17       83.96      290.29    133.22 o 
   4   9  17       84.18      185.67    113.48 o 
   5   9  17       51.94      217.34    115.45 o 
   6   9  17        9.95      184.61    109.58 o 
   7   9  17      494.09      484.18    169.78 o 
   8   9  17      166.93      340.59    153.71 o 
  -8  10  17        9.23       68.74    132.84 o 
  -7  10  17       76.44       19.88    117.80 o 
  -6  10  17      244.07      124.38    127.19 o 
  -5  10  17       25.95       23.70    109.39 o 
  -4  10  17      306.26      295.25    146.02 o 
  -3  10  17      168.55      343.47    147.91 o 
  -2  10  17       90.06      212.73    127.13 o 
  -1  10  17       96.83      134.44    115.85 o 
   0  10  17       13.71       52.71    143.12 o 
   1  10  17        8.89      236.54    169.55 o 
   2  10  17       60.85       85.04    113.40 o 
   3  10  17      301.18      165.89    122.19 o 
   4  10  17      217.67      154.01    197.54 o 
   5  10  17      238.69      427.03    159.14 o 
   6  10  17       26.38       91.05    122.11 o 
   7  10  17       47.47       -1.14    169.55 o 
  -7  11  17       32.93      173.85    142.64 o 
  -6  11  17       74.24     -106.77    106.77 o 
  -5  11  17      247.29      170.12    194.40 o 
  -4  11  17       35.11      233.25    192.69 o 
  -3  11  17      208.31      389.08    204.83 o 
  -2  11  17       95.86      298.53    187.11 o 
  -1  11  17        4.77      207.68    201.83 o 
   0  11  17      294.21      398.94    209.11 o 
   1  11  17       93.53      128.12    151.83 o 
   2  11  17       97.60      235.68    177.26 o 
   3  11  17        6.17       61.23    106.48 o 
   4  11  17      291.95      357.23    249.96 o 
   5  11  17        3.01     -137.69    153.12 o 
  -3  12  17       15.30      303.38    207.25 o 
  -2  12  17      275.55      456.79    228.25 o 
 -15   0  18      290.21      234.68    213.83 o 
 -14   0  18       93.66      584.20    250.96 o 
 -13   0  18     1083.37      938.34    207.17 o 
 -12   0  18     3331.63     3873.80    531.85 o 
 -11   0  18        5.31       -4.33     98.32 o 
 -10   0  18      592.71      711.97    345.09 o 
  -9   0  18     6238.81     6842.89    407.23 o 
  -8   0  18      650.55      802.87    186.95 o 
  -7   0  18     2999.18     3120.04    285.85 o 
  -6   0  18     1931.68     1766.18    239.42 o 
  -5   0  18     1048.26     1339.99    216.11 o 
  -4   0  18      212.85      245.70    126.60 o 
  -3   0  18      369.92      406.72    135.50 o 
  -2   0  18     3092.16     3132.56    261.17 o 
  -1   0  18     2112.84     2335.17    242.83 o 
   0   0  18        8.54      -72.27    103.84 o 
   1   0  18       74.22      217.54    163.98 o 
   2   0  18      322.42      235.25    167.97 o 
   3   0  18      397.86      219.82    171.97 o 
   4   0  18      790.50      961.71    270.39 o 
   5   0  18     3244.23     3840.42    442.51 o 
   6   0  18     5997.14     5924.97    552.77 o 
   7   0  18     2602.58     2596.04    429.65 o 
   8   0  18     2028.94     2130.25    412.37 o 
   9   0  18      441.58      464.79    215.97 o 
  10   0  18      129.01       71.70    157.98 o 
  11   0  18       29.91      -30.57    133.69 o 
  12   0  18      488.20      617.19    261.39 o 
  13   0  18     1302.15     1856.01    456.65 o 
 -15   1  18       96.72       73.70    124.65 o 
 -14   1  18      322.63      385.51    135.31 o 
 -13   1  18      368.35      453.90    129.76 o 
 -12   1  18      327.77      217.34    110.33 o 
 -11   1  18      964.81     1151.84    158.14 o 
 -10   1  18     1478.15     1476.75    170.97 o 
  -9   1  18     1268.17     1281.09    159.05 o 
  -8   1  18     1169.44     1255.97    152.77 o 
  -7   1  18     1684.40     1798.67    172.02 o 
  -6   1  18      100.31      148.46     81.69 o 
  -5   1  18      585.92      578.31    115.54 o 
  -4   1  18     2836.90     2902.67    192.39 o 
  -3   1  18     1360.41     1346.40    145.51 o 
  -2   1  18        8.62        0.76     64.79 o 
  -1   1  18     2699.27     2714.45    205.18 o 
   0   1  18      111.42       81.59     80.52 o 
   1   1  18        6.36      -41.09     78.67 o 
   2   1  18       69.28      104.07    105.00 o 
   3   1  18       89.76       81.73     99.06 o 
   4   1  18     4284.39     3771.56    299.07 o 
   5   1  18      316.97      338.74    141.24 o 
   6   1  18     2387.93     2522.58    288.12 o 
   7   1  18     1859.45     2128.25    284.21 o 
   8   1  18      270.64      279.16    143.55 o 
   9   1  18        0.72       40.97    107.56 o 
  10   1  18      133.41      124.01    108.09 o 
  11   1  18      347.62      428.16    172.19 o 
  12   1  18       21.26       77.68    110.33 o 
  13   1  18      489.81      961.00    330.66 o 
 -15   2  18        6.11       -3.12    113.47 o 
 -14   2  18        9.21       31.81    251.11 o 
 -13   2  18       86.12       85.92    101.49 o 
 -12   2  18       35.09       39.50     95.00 o 
 -11   2  18       32.72       13.37     79.07 o 
 -10   2  18      142.82      156.10    101.43 o 
  -9   2  18      132.86      127.28    102.16 o 
  -8   2  18     1381.48     1332.20    154.95 o 
  -7   2  18      108.65      135.77     79.34 o 
  -6   2  18     1565.80     1591.50    161.22 o 
  -5   2  18      820.67      887.07    131.93 o 
  -4   2  18     1673.09     1499.37    153.76 o 
  -3   2  18     1955.49     2104.03    195.41 o 
  -2   2  18       19.23      -25.13     57.86 o 
  -1   2  18     2615.48     2429.28    162.86 o 
   0   2  18      852.79      878.82    119.92 o 
   1   2  18        3.37       17.45     59.73 o 
   2   2  18      181.25      145.15     86.71 o 
   3   2  18        3.78      -17.22     74.56 o 
   4   2  18      146.13       -7.65    101.58 o 
   5   2  18      142.61      109.61    100.00 o 
   6   2  18       87.09       78.10    100.80 o 
   7   2  18      131.43      114.58    120.33 o 
   8   2  18       14.25       40.12    107.06 o 
   9   2  18      374.87      424.41    153.25 o 
  10   2  18       39.92      -46.66     95.82 o 
  11   2  18      480.64      586.52    204.26 o 
  12   2  18        1.79       18.81    117.16 o 
  13   2  18      435.03      514.35    275.82 o 
 -14   3  18      124.18      279.17    149.51 o 
 -13   3  18        0.35      114.12    110.41 o 
 -12   3  18       40.41      108.62     93.37 o 
 -11   3  18       34.11       82.12     87.87 o 
 -10   3  18      784.05      856.53    164.99 o 
  -9   3  18      130.06      217.11    119.35 o 
  -8   3  18       13.61      -13.93     82.91 o 
  -7   3  18       34.14      -42.47     73.42 o 
  -6   3  18      463.33      422.21    101.86 o 
  -5   3  18       25.05      -10.63     86.84 o 
  -4   3  18       86.63       93.23     84.99 o 
  -3   3  18     4700.99     4888.05    258.89 o 
  -2   3  18     2298.99     2476.71    163.79 o 
  -1   3  18      817.02      875.46    119.36 o 
   0   3  18     1360.45     1325.59    138.62 o 
   1   3  18      195.44      308.40     92.08 o 
   2   3  18      153.27       74.15     74.08 o 
   3   3  18       19.08      -19.28     70.50 o 
   4   3  18     1507.99     1525.54    187.60 o 
   5   3  18     1745.34     1824.02    204.47 o 
   6   3  18      424.28      375.51    120.24 o 
   7   3  18      726.96      844.16    199.16 o 
   8   3  18     1734.88     1886.43    282.05 o 
   9   3  18      222.22      271.01    143.23 o 
  10   3  18       20.80       59.32    109.59 o 
  11   3  18      159.13      413.23    170.44 o 
  12   3  18      527.20      547.01    191.59 o 
  13   3  18       28.45       14.71    189.54 o 
 -14   4  18       49.81      -45.30    105.97 o 
 -13   4  18       43.25       54.15    142.41 o 
 -12   4  18        5.99       29.29    113.26 o 
 -11   4  18       20.42      102.89     85.90 o 
 -10   4  18       21.46       32.78     86.57 o 
  -9   4  18       10.17       -5.94     84.88 o 
  -8   4  18       47.46       87.42    106.67 o 
  -7   4  18       47.27      146.92    118.73 o 
  -6   4  18     1532.24     1788.11    259.37 o 
  -5   4  18      173.46      148.48    117.01 o 
  -4   4  18        7.81       80.89    118.71 o 
  -3   4  18        8.57      118.01     85.61 o 
  -2   4  18     4288.65     4361.40    207.30 o 
  -1   4  18      287.87      392.89     96.72 o 
   0   4  18      833.78      778.97    102.80 o 
   1   4  18       26.76       54.02     69.54 o 
   2   4  18      214.18      250.17     82.98 o 
   3   4  18       97.55       64.20     82.08 o 
   4   4  18      487.60      370.64    112.96 o 
   5   4  18       38.80       63.79     86.23 o 
   6   4  18     1299.52     1348.94    191.38 o 
   7   4  18      144.94      195.70     99.75 o 
   8   4  18       57.04      122.85    115.53 o 
   9   4  18       55.44      128.70    115.22 o 
  10   4  18     1046.92     1092.66    237.80 o 
  11   4  18        7.67       11.06    106.35 o 
  12   4  18       32.34       10.96    105.87 o 
  13   4  18      203.45      373.23    244.53 o 
 -13   5  18       11.41       68.13    115.44 o 
 -12   5  18        0.13       -1.09     98.10 o 
 -11   5  18       21.40      -29.89     99.78 o 
 -10   5  18       47.08       44.47    116.73 o 
  -9   5  18      267.27      362.05    164.51 o 
  -8   5  18      568.85      499.50    176.00 o 
  -7   5  18      380.47      318.20    146.00 o 
  -6   5  18       65.62      142.19    124.32 o 
  -5   5  18       31.94       52.93    107.06 o 
  -4   5  18      297.21      399.25    153.93 o 
  -3   5  18      433.61      417.34    114.81 o 
  -2   5  18       79.32       91.44     90.66 o 
  -1   5  18      168.41      199.15     96.98 o 
   0   5  18      538.59      702.63    117.06 o 
   1   5  18      462.01      409.51     84.54 o 
   2   5  18       37.36      115.76     65.77 o 
   3   5  18       86.35        2.41     75.46 o 
   4   5  18       22.43       53.61     79.69 o 
   5   5  18      183.79      154.33     94.67 o 
   6   5  18      297.18      283.91    113.71 o 
   7   5  18       90.44       96.25     94.87 o 
   8   5  18      518.91      680.54    153.63 o 
   9   5  18       24.09       64.45     83.98 o 
  10   5  18      124.45      192.95    125.16 o 
  11   5  18        2.39      113.24    124.00 o 
  12   5  18       36.42     -132.69    174.26 o 
 -12   6  18        0.29       91.97    111.29 o 
 -11   6  18       28.74       -0.02    125.84 o 
 -10   6  18      393.29      564.75    193.86 o 
  -9   6  18        1.51      116.73    120.57 o 
  -8   6  18      445.68      523.12    171.40 o 
  -7   6  18     1385.33     1325.11    251.62 o 
  -6   6  18       39.51       -2.00    106.82 o 
  -5   6  18        0.12       -9.03    101.03 o 
  -4   6  18      229.19      137.25    127.06 o 
  -3   6  18        0.84       44.75     77.03 o 
  -2   6  18     1188.37     1593.93    186.95 o 
  -1   6  18     3584.55     4054.43    250.18 o 
   0   6  18        6.41       -6.97     72.40 o 
   1   6  18      138.75      158.17     85.12 o 
   2   6  18     1489.79     1498.67    186.86 o 
   3   6  18      100.83      121.60     74.17 o 
   4   6  18      536.40      543.61    110.01 o 
   5   6  18      370.58      325.33     96.17 o 
   6   6  18      788.96      892.39    136.05 o 
   7   6  18     1504.81     1623.68    188.35 o 
   8   6  18        0.56       20.69     61.59 o 
   9   6  18      807.57      991.71    158.41 o 
  10   6  18      270.72      410.21    119.64 o 
  11   6  18        8.28      -90.42    130.98 o 
 -11   7  18        8.20       95.15    134.82 o 
 -10   7  18      723.60      917.26    235.31 o 
  -9   7  18      697.39      670.41    199.90 o 
  -8   7  18        4.47      130.15    118.88 o 
  -7   7  18      575.55      485.73    167.72 o 
  -6   7  18      665.21      671.53    185.13 o 
  -5   7  18      617.89      599.36    182.50 o 
  -4   7  18      435.44      462.22    163.90 o 
  -3   7  18      708.60      781.77    151.61 o 
  -2   7  18     3155.32     3416.67    252.76 o 
  -1   7  18      146.28      194.45    130.34 o 
   0   7  18     1019.76      971.27    202.23 o 
   1   7  18      688.22      842.16    154.07 o 
   2   7  18      382.85      326.16    117.78 o 
   3   7  18       98.18      217.98     97.91 o 
   4   7  18       11.66      -14.12     71.08 o 
   5   7  18      802.85      962.81    172.31 o 
   6   7  18       16.00       63.75     83.15 o 
   7   7  18      466.59      545.97    122.60 o 
   8   7  18      463.61      668.61    148.59 o 
   9   7  18      235.27      363.38    120.74 o 
  10   7  18      298.38      382.45    157.91 o 
 -10   8  18      416.54      383.21    174.93 o 
  -9   8  18       10.65       74.60    150.76 o 
  -8   8  18      612.28      525.37    179.72 o 
  -7   8  18        4.16      123.14    117.61 o 
  -6   8  18      240.42      149.74    158.19 o 
  -5   8  18      917.30     1057.53    229.46 o 
  -4   8  18        3.70      -23.39     96.07 o 
  -3   8  18     1997.09     2559.75    242.34 o 
  -2   8  18        0.73       12.56    112.87 o 
  -1   8  18       96.28       48.84    102.66 o 
   0   8  18       84.01      227.65    128.29 o 
   1   8  18      288.55      346.15    145.45 o 
   2   8  18       71.15       57.63     80.23 o 
   3   8  18      605.96      642.39    147.96 o 
   4   8  18       15.64      -14.17     71.94 o 
   5   8  18      242.91      193.31    142.80 o 
   6   8  18        3.11       96.56    102.52 o 
   7   8  18       98.28      275.65    133.64 o 
   8   8  18      109.96      151.67    157.55 o 
   9   8  18      165.13      229.97    208.97 o 
  10   8  18      236.38      197.97    203.26 o 
  -9   9  18       96.33      -48.23    211.83 o 
  -8   9  18      411.48      614.71    256.60 o 
  -7   9  18        2.67       43.16    119.76 o 
  -6   9  18      556.97      543.88    183.12 o 
  -5   9  18       53.34      109.63    122.34 o 
  -4   9  18     1259.52     1269.31    249.12 o 
  -3   9  18      181.08      342.61    142.30 o 
  -2   9  18      201.32      110.92    122.64 o 
  -1   9  18       89.30      148.48    114.64 o 
   0   9  18       43.53       88.61    116.34 o 
   1   9  18       44.03       46.18    134.77 o 
   2   9  18        2.24      -20.98     66.65 o 
   3   9  18      302.17      526.58    167.56 o 
   4   9  18      661.44      824.56    208.01 o 
   5   9  18        1.18       64.82     90.41 o 
   6   9  18      199.73      222.10    127.16 o 
   7   9  18      524.35      511.23    173.36 o 
  -8  10  18        2.13      -34.40    117.70 o 
  -7  10  18      145.08      225.86    151.77 o 
  -6  10  18       33.40       36.16    124.80 o 
  -5  10  18      414.38      467.29    226.61 o 
  -4  10  18       38.30      118.27    191.54 o 
  -3  10  18      152.71      247.63    140.43 o 
  -2  10  18       63.25      140.48    120.83 o 
  -1  10  18       87.88      120.68    124.83 o 
   0  10  18      245.58      256.68    193.26 o 
   1  10  18        0.82       69.42    155.69 o 
   2  10  18       50.74      140.55    152.83 o 
   3  10  18        2.33      111.20    110.19 o 
   4  10  18        0.43      220.92    129.07 o 
   5  10  18      476.24      642.37    192.03 o 
   6  10  18      312.34      273.53    218.11 o 
  -6  11  18      156.19      334.24    231.25 o 
  -5  11  18       75.30      116.41    203.54 o 
  -4  11  18      111.38      432.22    255.25 o 
  -3  11  18       24.02     -132.41    132.41 o 
  -2  11  18        5.97      194.83    167.12 o 
  -1  11  18       54.13      341.38    185.40 o 
   0  11  18        5.93       65.28    178.83 o 
   1  11  18       42.72      270.67    203.26 o 
   2  11  18        4.00       98.56    149.69 o 
   3  11  18      316.02      768.60    284.81 o 
   4  11  18       48.15     -117.41    173.55 o 
 -15   1  19       38.03      -19.51    122.41 o 
 -14   1  19      929.73      785.38    174.84 o 
 -13   1  19      420.27      420.13    132.62 o 
 -12   1  19       89.75      173.59     96.13 o 
 -11   1  19     1361.01     1484.89    212.18 o 
 -10   1  19     1212.47     1304.78    166.80 o 
  -9   1  19     1350.80     1135.92    153.30 o 
  -8   1  19     1507.97     1473.19    166.89 o 
  -7   1  19     1527.29     1660.39    171.09 o 
  -6   1  19     2692.73     2600.19    193.90 o 
  -5   1  19        1.71       53.55     73.79 o 
  -4   1  19     2151.14     2208.89    182.20 o 
  -3   1  19     3604.14     3428.01    202.50 o 
  -2   1  19       28.25       56.07     74.10 o 
  -1   1  19      365.36      377.28    111.41 o 
   0   1  19     1180.39     1230.83    166.06 o 
   1   1  19      230.26      283.90    129.22 o 
   2   1  19     1845.33     1527.41    230.17 o 
   3   1  19     2154.87     2218.62    265.28 o 
   4   1  19      368.39      487.58    153.53 o 
   5   1  19        7.53       59.64     96.62 o 
   6   1  19      785.55      879.14    199.29 o 
   7   1  19       37.12       33.01    103.24 o 
   8   1  19      322.31      377.19    151.32 o 
   9   1  19        9.22       27.95    104.40 o 
  10   1  19      531.96      553.13    180.68 o 
  11   1  19     1127.68     1457.12    274.89 o 
  12   1  19      545.70      647.64    196.05 o 
 -15   2  19      308.05      446.93    239.39 o 
 -14   2  19        2.59      -38.88    109.54 o 
 -13   2  19      568.15      616.78    152.25 o 
 -12   2  19     1302.25     1224.87    202.90 o 
 -11   2  19      226.49      209.23    101.73 o 
 -10   2  19       72.33      105.30     98.28 o 
  -9   2  19      862.17      939.80    169.68 o 
  -8   2  19     4370.95     4129.13    229.93 o 
  -7   2  19      387.28      387.38    101.60 o 
  -6   2  19     4843.69     5063.44    243.36 o 
  -5   2  19     2982.60     3174.54    205.75 o 
  -4   2  19      987.17      895.19    135.50 o 
  -3   2  19     2406.41     2508.62    212.73 o 
  -2   2  19     1328.16     1253.87    200.47 o 
  -1   2  19     2436.85     2389.01    167.33 o 
   0   2  19      860.43     1085.19    132.18 o 
   1   2  19     4301.13     4418.36    213.17 o 
   2   2  19     1251.02     1343.02    171.75 o 
   3   2  19     1810.49     1917.99    253.44 o 
   4   2  19      135.89      182.60    118.66 o 
   5   2  19     3430.53     3420.21    313.91 o 
   6   2  19       27.71       62.36    108.86 o 
   7   2  19      246.77      260.87    135.20 o 
   8   2  19      355.87      317.44    151.55 o 
   9   2  19     1082.08     1250.81    249.96 o 
  10   2  19       40.74       21.93    115.41 o 
  11   2  19       55.04     -118.22    155.19 o 
  12   2  19      803.88      822.78    221.19 o 
 -14   3  19       15.50       33.07    107.95 o 
 -13   3  19       31.31      153.59    131.04 o 
 -12   3  19       29.84       69.37     85.00 o 
 -11   3  19       20.77       42.63     83.63 o 
 -10   3  19       24.78       72.32     89.34 o 
  -9   3  19      261.24      320.61    120.88 o 
  -8   3  19       17.38       -2.19     87.62 o 
  -7   3  19     1593.97     1708.84    213.19 o 
  -6   3  19      893.43      953.63    166.50 o 
  -5   3  19     3761.67     3391.92    232.66 o 
  -4   3  19     3199.10     3609.27    236.51 o 
  -3   3  19        0.86       -4.69     78.11 o 
  -2   3  19     2669.34     2694.72    214.52 o 
  -1   3  19      304.78      354.59     93.26 o 
   0   3  19     2496.09     2694.99    193.27 o 
   1   3  19      871.20      858.43    126.70 o 
   2   3  19      153.28       90.08     69.74 o 
   3   3  19      166.37      152.57     86.58 o 
   4   3  19      502.98      389.26    115.42 o 
   5   3  19      151.52      150.19     93.12 o 
   6   3  19      415.54      385.55    158.49 o 
   7   3  19        0.81      -15.61     99.04 o 
   8   3  19      108.44      146.29    112.92 o 
   9   3  19      110.33      221.47    192.33 o 
  10   3  19      159.35      347.12    160.55 o 
  11   3  19       87.77      265.41    147.45 o 
  12   3  19       66.72       66.47    113.45 o 
 -13   4  19        1.28      -54.77    106.86 o 
 -12   4  19       84.59       51.15     92.86 o 
 -11   4  19       18.46       46.85    102.75 o 
 -10   4  19      387.50      381.48    133.35 o 
  -9   4  19      466.28      360.80    127.69 o 
  -8   4  19      902.08      809.98    203.49 o 
  -7   4  19      364.73      369.95    155.89 o 
  -6   4  19       39.22       75.41    115.54 o 
  -5   4  19       58.98       20.06     98.24 o 
  -4   4  19      222.11      309.47    135.68 o 
  -3   4  19      580.73      552.07    168.20 o 
  -2   4  19        1.15      -32.07     59.82 o 
  -1   4  19     1354.78     1555.19    150.84 o 
   0   4  19      151.33      122.31     79.08 o 
   1   4  19        1.61        2.36     64.44 o 
   2   4  19      229.69      232.11     96.91 o 
   3   4  19      192.65      185.87     94.94 o 
   4   4  19      241.99      172.51     97.35 o 
   5   4  19        3.19      -22.09     71.81 o 
   6   4  19      289.80      327.29    111.64 o 
   7   4  19     1349.71     1240.16    191.84 o 
   8   4  19      227.77      330.39    156.02 o 
   9   4  19      393.93      376.77    168.83 o 
  10   4  19       89.27      138.03    129.90 o 
  11   4  19       72.36      113.29    134.59 o 
  12   4  19        2.83      -26.71    167.26 o 
 -13   5  19        0.66      120.84    179.97 o 
 -12   5  19       16.93      104.15    121.26 o 
 -11   5  19      178.67      123.49    133.27 o 
 -10   5  19       19.32       45.82    124.57 o 
  -9   5  19      620.85      995.12    233.96 o 
  -8   5  19      711.47      814.56    214.50 o 
  -7   5  19      592.32      549.59    179.37 o 
  -6   5  19       55.74       87.34    112.45 o 
  -5   5  19        2.97      -77.92     95.75 o 
  -4   5  19      230.37      163.28    196.04 o 
  -3   5  19     1313.12     1417.71    234.47 o 
  -2   5  19      434.33      381.95    115.15 o 
  -1   5  19       58.88       55.27     77.35 o 
   0   5  19       31.27       10.77     61.78 o 
   1   5  19      386.41      312.96     88.91 o 
   2   5  19       46.30       50.94     61.20 o 
   3   5  19       16.52       18.15     71.42 o 
   4   5  19     1756.80     1596.96    201.95 o 
   5   5  19     1715.23     2111.46    229.27 o 
   6   5  19      121.81      136.75     92.70 o 
   7   5  19       49.58       32.53     78.16 o 
   8   5  19     1455.83     1527.85    214.42 o 
   9   5  19      390.16      528.98    182.08 o 
  10   5  19       25.63       77.23    130.07 o 
  11   5  19        2.42       40.00    124.18 o 
 -12   6  19        4.87       36.13    175.47 o 
 -11   6  19       93.01      -11.28    114.21 o 
 -10   6  19       35.11       90.14    121.17 o 
  -9   6  19       94.07        0.08    117.97 o 
  -8   6  19        1.22       15.82    112.77 o 
  -7   6  19       16.57      -30.21    108.07 o 
  -6   6  19       25.92      124.38    114.17 o 
  -5   6  19        9.56       -0.69    106.06 o 
  -4   6  19     1136.53     1445.33    244.62 o 
  -3   6  19      742.17      719.89    187.76 o 
  -2   6  19      757.55      773.67    147.91 o 
  -1   6  19       14.79       15.95     78.83 o 
   0   6  19       13.18       43.15    183.47 o 
   1   6  19       65.09      -46.31     91.63 o 
   2   6  19       30.26      140.69     84.15 o 
   3   6  19      363.93      441.08    101.15 o 
   4   6  19       33.52      117.50     74.49 o 
   5   6  19      299.51      358.36    101.71 o 
   6   6  19        2.07       80.53     72.03 o 
   7   6  19        1.08        2.27     65.30 o 
   8   6  19      309.46      327.97    101.79 o 
   9   6  19        1.00      -48.95     70.84 o 
  10   6  19       68.20       84.30     84.43 o 
 -11   7  19       98.97      119.56    135.83 o 
 -10   7  19        3.48      116.56    137.12 o 
  -9   7  19        4.15      110.21    121.03 o 
  -8   7  19      142.58       75.08    134.05 o 
  -7   7  19      128.35      161.17    130.36 o 
  -6   7  19      426.55      504.05    178.08 o 
  -5   7  19      762.61      781.00    197.73 o 
  -4   7  19     1762.98     1778.25    272.05 o 
  -3   7  19       55.98      105.40    114.89 o 
  -2   7  19      274.63      420.30    124.23 o 
  -1   7  19       43.03      139.07    116.45 o 
   0   7  19       11.70       67.79    102.87 o 
   1   7  19       31.90       91.33    109.01 o 
   2   7  19       53.61      128.56     88.91 o 
   3   7  19      383.71      409.85    119.96 o 
   4   7  19      647.30      691.19    146.50 o 
   5   7  19       32.37       12.80     66.99 o 
   6   7  19        0.64       44.72     79.12 o 
   7   7  19      149.43      155.62     87.29 o 
   8   7  19       26.37      118.43     76.30 o 
   9   7  19       11.57       81.65     86.39 o 
  10   7  19      157.17      174.83    203.11 o 
 -10   8  19      176.89      196.82    147.87 o 
  -9   8  19       65.93      283.86    150.82 o 
  -8   8  19       74.20      130.98    139.38 o 
  -7   8  19        6.46       35.29    114.18 o 
  -6   8  19      152.25      502.34    184.40 o 
  -5   8  19      850.23      882.49    211.92 o 
  -4   8  19      234.51      191.80    144.02 o 
  -3   8  19      232.84      182.70    106.99 o 
  -2   8  19        5.83      -87.87     95.87 o 
  -1   8  19      152.07      148.50    119.26 o 
   0   8  19       31.37      157.31    113.96 o 
   1   8  19      137.10       51.08    113.65 o 
   2   8  19      492.37      621.57    177.21 o 
   3   8  19       94.59      238.62    104.18 o 
   4   8  19        2.77       16.66     80.09 o 
   5   8  19      463.74      494.82    134.20 o 
   6   8  19      165.60      174.29    113.58 o 
   7   8  19        0.05       78.55     98.91 o 
   8   8  19       14.70       89.19    122.70 o 
  -9   9  19        3.89      -18.14    196.40 o 
  -8   9  19        3.22      -24.23    112.71 o 
  -7   9  19        0.38     -100.27    100.27 o 
  -6   9  19        1.81      -39.32    157.98 o 
  -5   9  19      167.13       -6.77    115.84 o 
  -4   9  19       44.86        8.45    112.36 o 
  -3   9  19       89.64      214.56    131.55 o 
  -2   9  19      889.94      878.02    202.47 o 
  -1   9  19        9.88      128.91    110.86 o 
   0   9  19        2.10       65.96    111.05 o 
   1   9  19      166.74      265.25    145.84 o 
   2   9  19       31.39      101.94    123.00 o 
   3   9  19       14.92      -85.00     85.00 o 
   4   9  19       51.91      211.01    120.36 o 
   5   9  19      149.12      299.81    137.99 o 
   6   9  19       22.32       25.92     94.41 o 
   7   9  19        2.35        3.71    153.12 o 
  -7  10  19      110.95      240.21    150.85 o 
  -6  10  19       67.31      145.88    141.46 o 
  -5  10  19      317.28      281.96    236.11 o 
  -4  10  19        4.19      101.27    212.25 o 
  -3  10  19      412.70      463.63    214.68 o 
  -2  10  19       64.23      193.58    123.27 o 
  -1  10  19       46.81      151.62    178.47 o 
   0  10  19       19.26      272.24    172.40 o 
   1  10  19        9.40       30.14    142.98 o 
   2  10  19      508.76      564.92    224.97 o 
   3  10  19       30.41      -66.14    102.65 o 
   4  10  19      354.62      404.50    233.61 o 
   5  10  19        1.12      148.83    189.83 o 
  -5  11  19       17.13        6.14    196.11 o 
  -4  11  19      465.36      848.02    327.67 o 
  -3  11  19       22.94      284.81    200.54 o 
  -2  11  19        4.79      183.40    156.26 o 
  -1  11  19       43.86      208.40    179.97 o 
   0  11  19       36.51      -55.85    155.26 o 
   1  11  19       80.84      366.52    196.54 o 
 -14   0  20      422.59      338.23    243.39 o 
 -13   0  20     1421.07     1330.66    376.09 o 
 -12   0  20     1191.71     1236.49    243.91 o 
 -11   0  20      316.66      269.82    137.62 o 
 -10   0  20      607.01      525.19    163.22 o 
  -9   0  20        7.00       -2.49     85.27 o 
  -8   0  20    11971.47    11467.42    786.74 o 
  -7   0  20      686.61      885.77    194.37 o 
  -6   0  20     5280.21     5379.41    363.98 o 
  -5   0  20     1973.05     1961.92    258.79 o 
  -4   0  20      251.78      208.40    126.50 o 
  -3   0  20     1021.53      905.83    193.56 o 
  -2   0  20      933.60      839.33    185.30 o 
  -1   0  20     4486.94     4718.56    330.78 o 
   0   0  20      442.36      224.68    182.54 o 
   1   0  20    14234.11    13752.36    775.60 o 
   2   0  20     1501.73     1590.76    340.66 o 
   3   0  20       12.01        8.28    140.69 o 
   4   0  20      321.93      297.38    188.40 o 
   5   0  20      308.95      194.11    182.83 o 
   6   0  20     2793.78     3393.63    480.21 o 
   7   0  20     2120.19     1617.19    376.80 o 
   8   0  20     1108.18     1147.83    329.38 o 
   9   0  20     4700.84     4999.96    558.34 o 
  10   0  20      771.90      883.72    309.10 o 
  11   0  20      177.07       76.27    161.40 o 
  12   0  20     1059.90     1178.39    381.80 o 
 -14   1  20      218.91      428.13    142.74 o 
 -13   1  20        1.76       -2.89    144.50 o 
 -12   1  20      106.59      124.99     94.78 o 
 -11   1  20      120.75      218.51    106.02 o 
 -10   1  20       54.34      185.03     83.21 o 
  -9   1  20     1739.57     1840.36    189.56 o 
  -8   1  20      213.90      231.12     91.54 o 
  -7   1  20     5023.04     4859.39    248.99 o 
  -6   1  20      511.24      629.14    122.73 o 
  -5   1  20     1691.15     1720.82    171.50 o 
  -4   1  20     1919.97     1909.48    177.95 o 
  -3   1  20      411.05      409.91    106.86 o 
  -2   1  20     4227.31     4049.69    250.92 o 
  -1   1  20      191.13      182.44     95.89 o 
   0   1  20     4508.87     4771.74    266.66 o 
   1   1  20       93.63      149.25    109.67 o 
   2   1  20      110.78      103.44    112.70 o 
   3   1  20     2629.62     2661.56    294.76 o 
   4   1  20      531.87      512.54    164.69 o 
   5   1  20       98.22      146.33    121.58 o 
   6   1  20       13.91       89.91    111.69 o 
   7   1  20      891.39     1106.06    226.71 o 
   8   1  20     1112.74     1261.76    249.32 o 
   9   1  20        4.70       53.74     99.92 o 
  10   1  20      488.84      452.43    169.07 o 
  11   1  20      622.56      738.48    209.02 o 
  12   1  20      393.86      619.91    281.10 o 
 -14   2  20        0.09      136.16    105.24 o 
 -13   2  20      230.63      340.97    130.98 o 
 -12   2  20        1.92       88.22     96.61 o 
 -11   2  20       31.66      -27.13     81.22 o 
 -10   2  20        8.30       13.87     85.53 o 
  -9   2  20       10.32       70.24     83.06 o 
  -8   2  20       19.77       31.29     80.45 o 
  -7   2  20        0.47       45.47     69.08 o 
  -6   2  20      867.01      936.84    139.37 o 
  -5   2  20       54.47        4.42     68.70 o 
  -4   2  20     3150.45     3086.71    206.37 o 
  -3   2  20     2166.54     2435.89    216.85 o 
  -2   2  20      105.00       88.03     93.16 o 
  -1   2  20      512.19      375.03    117.49 o 
   0   2  20      317.70      380.26     96.86 o 
   1   2  20        1.98       -8.79     61.02 o 
   2   2  20      182.69      208.33    122.50 o 
   3   2  20      194.28      163.56    115.30 o 
   4   2  20      260.70      355.50    139.79 o 
   5   2  20      126.80       53.33    111.45 o 
   6   2  20      196.53      238.22    142.80 o 
   7   2  20        7.49      -14.73     99.06 o 
   8   2  20      550.08      574.36    186.59 o 
   9   2  20      145.09      213.46    141.26 o 
  10   2  20      164.54      116.31    127.98 o 
  11   2  20       61.25       28.41    119.40 o 
  12   2  20        2.71      198.68    223.97 o 
 -14   3  20      451.70      218.25    201.40 o 
 -13   3  20        5.58      -19.72     92.00 o 
 -12   3  20       20.90      217.74    108.12 o 
 -11   3  20       11.81       79.10     90.57 o 
 -10   3  20      746.71      839.95    166.98 o 
  -9   3  20       40.57      -76.28     76.28 o 
  -8   3  20     1758.23     1978.02    234.84 o 
  -7   3  20     1924.48     2137.88    235.83 o 
  -6   3  20       29.17       19.90     95.47 o 
  -5   3  20       75.85      105.66     84.40 o 
  -4   3  20       37.27       57.47     82.58 o 
  -3   3  20      938.23      932.92    154.61 o 
  -2   3  20      369.56      286.08    108.39 o 
  -1   3  20      282.11      341.90     93.83 o 
   0   3  20     2445.93     2345.19    180.97 o 
   1   3  20     3663.82     3721.44    204.79 o 
   2   3  20       22.92      -44.58     65.05 o 
   3   3  20      406.45      410.04    115.59 o 
   4   3  20     1401.99     1527.59    197.17 o 
   5   3  20        1.17      -16.64    125.12 o 
   6   3  20        1.20       54.31    101.93 o 
   7   3  20     1598.53     1562.74    266.69 o 
   8   3  20       18.77      -89.62     94.49 o 
   9   3  20      154.23      184.15    136.01 o 
  10   3  20      435.78      414.08    169.14 o 
  11   3  20      159.60      200.40    147.33 o 
 -13   4  20       37.63      235.02    196.18 o 
 -12   4  20       15.58       54.34     86.68 o 
 -11   4  20       21.34      -14.74    113.65 o 
 -10   4  20      170.48      243.08    115.50 o 
  -9   4  20      634.50      515.42    186.48 o 
  -8   4  20     1411.03     1320.82    253.39 o 
  -7   4  20      443.53      712.35    196.41 o 
  -6   4  20     4197.62     4050.72    357.45 o 
  -5   4  20       77.57       55.08    116.92 o 
  -4   4  20       27.62       55.17    103.65 o 
  -3   4  20        8.34        8.10    100.03 o 
  -2   4  20        6.82       40.06     79.88 o 
  -1   4  20     3308.61     3334.30    194.84 o 
   0   4  20      834.83      979.44    130.37 o 
   1   4  20      826.38      813.62    125.09 o 
   2   4  20     1474.32     1503.27    189.12 o 
   3   4  20     1711.65     1952.60    211.21 o 
   4   4  20       44.29      115.05     89.49 o 
   5   4  20      505.28      590.44    138.13 o 
   6   4  20        3.53       -9.36     82.43 o 
   7   4  20      126.13      254.51    147.65 o 
   8   4  20      370.61      568.12    181.81 o 
   9   4  20      103.84       23.96    196.61 o 
  10   4  20       66.72      -63.19     97.94 o 
  11   4  20       21.16      208.51    149.26 o 
 -12   5  20        1.15       -7.72    117.09 o 
 -11   5  20      113.69       72.32    120.80 o 
 -10   5  20        5.89        5.20    134.41 o 
  -9   5  20      474.64      562.92    192.11 o 
  -8   5  20        4.23      -95.87     95.87 o 
  -7   5  20       68.91      131.71    121.63 o 
  -6   5  20      100.97       38.53    113.17 o 
  -5   5  20        1.63       90.91    113.02 o 
  -4   5  20       78.66       52.99    119.82 o 
  -3   5  20       17.73       -4.49    101.79 o 
  -2   5  20       15.65      -88.47     88.47 o 
  -1   5  20      575.22      618.11    134.76 o 
   0   5  20      195.21      157.07     92.68 o 
   1   5  20      371.14      413.37    114.41 o 
   2   5  20        7.35      -48.65     55.62 o 
   3   5  20        8.28       -0.30     74.52 o 
   4   5  20        6.45       58.72     78.93 o 
   5   5  20      247.23      338.74    116.63 o 
   6   5  20       78.14       74.44     92.69 o 
   7   5  20       87.73      121.47     95.46 o 
   8   5  20       92.74      273.19    116.87 o 
   9   5  20        5.21      146.95    130.07 o 
  10   5  20       22.98      103.32    126.38 o 
  11   5  20       68.59      -86.99    201.97 o 
 -11   6  20       25.50       -1.41    112.49 o 
 -10   6  20      653.93      483.26    191.15 o 
  -9   6  20      268.07      479.20    187.90 o 
  -8   6  20       29.56       91.01    122.96 o 
  -7   6  20      109.52       98.14    110.45 o 
  -6   6  20       75.50      109.96    177.62 o 
  -5   6  20      207.54      356.84    154.23 o 
  -4   6  20       43.99       23.90    107.57 o 
  -3   6  20       46.83       22.37    110.26 o 
  -2   6  20       53.72       95.48    126.23 o 
  -1   6  20       31.90      -23.29     82.18 o 
   0   6  20      898.36     1032.51    206.91 o 
   1   6  20      173.39      290.09    137.58 o 
   2   6  20     2684.94     2925.25    247.78 o 
   3   6  20     1233.32     1445.73    194.83 o 
   4   6  20        1.76      -18.42     58.61 o 
   5   6  20        4.91        8.88     66.43 o 
   6   6  20       48.67       54.59     66.52 o 
   7   6  20      104.51       83.97     74.79 o 
   8   6  20       60.38       54.33     75.66 o 
   9   6  20        1.79       26.77     73.87 o 
  10   6  20       12.51       48.69    123.75 o 
 -10   7  20       18.68       67.43    150.69 o 
  -9   7  20        0.63      -10.53    119.53 o 
  -8   7  20      156.97      118.72    125.29 o 
  -7   7  20       29.13       -7.49    108.09 o 
  -6   7  20        5.48      -57.03    101.13 o 
  -5   7  20      870.39      862.55    237.54 o 
  -4   7  20       33.31      -63.00    106.01 o 
  -3   7  20      108.13      169.31    192.33 o 
  -2   7  20      339.96      245.45    106.53 o 
  -1   7  20        2.53       61.53    108.13 o 
   0   7  20      252.45      282.39    141.77 o 
   1   7  20      159.49      248.98    134.82 o 
   2   7  20      124.05      191.62    128.06 o 
   3   7  20       71.66       39.80     81.72 o 
   4   7  20      183.81      208.99    102.55 o 
   5   7  20        2.03       57.91     81.73 o 
   6   7  20      103.36      182.12    110.07 o 
   7   7  20      919.88     1165.36    178.62 o 
   8   7  20       10.43      102.60     84.57 o 
   9   7  20       62.15      257.77    140.02 o 
  -9   8  20       87.63      190.94    148.27 o 
  -8   8  20       17.67      215.05    151.35 o 
  -7   8  20        2.75      112.46    124.88 o 
  -6   8  20      867.68      749.79    210.63 o 
  -5   8  20      493.72      573.90    181.01 o 
  -4   8  20     1194.90     1268.89    248.42 o 
  -3   8  20     1003.63     1404.21    256.26 o 
  -2   8  20      348.84      459.91    206.47 o 
  -1   8  20      470.82      625.64    176.74 o 
   0   8  20      135.93      372.34    148.72 o 
   1   8  20       41.85       92.11    122.05 o 
   2   8  20      225.10      363.24    151.51 o 
   3   8  20       11.37      -28.96     80.83 o 
   4   8  20       49.59       48.47     90.21 o 
   5   8  20       76.79      207.05    104.06 o 
   6   8  20       61.33      281.58    127.80 o 
   7   8  20        1.06      -66.59     90.80 o 
   8   8  20       74.70       58.28    170.55 o 
  -8   9  20      134.57      279.70    154.57 o 
  -7   9  20     1177.92     1337.55    273.20 o 
  -6   9  20      872.19     1118.29    246.39 o 
  -5   9  20      551.76      829.56    214.38 o 
  -4   9  20      947.83     1100.83    341.81 o 
  -3   9  20      227.79      -17.28    161.69 o 
  -2   9  20      673.95      999.68    217.29 o 
  -1   9  20      691.22      864.44    212.52 o 
   0   9  20      805.88     1146.96    232.35 o 
   1   9  20      292.59      416.93    167.14 o 
   2   9  20      406.25      552.15    172.26 o 
   3   9  20      550.56      854.73    299.67 o 
   4   9  20      334.90      405.41    146.70 o 
   5   9  20       70.36        6.46    101.79 o 
   6   9  20        2.46      -72.13    158.69 o 
  -7  10  20      316.99      646.47    300.81 o 
  -6  10  20      302.87      187.84    155.61 o 
  -5  10  20      908.89      911.86    325.67 o 
  -4  10  20        0.37      -30.00    180.40 o 
  -3  10  20      160.62      334.38    238.82 o 
  -2  10  20      176.46      287.64    147.28 o 
  -1  10  20      404.17      712.68    195.18 o 
   0  10  20        6.90      -16.84    110.06 o 
   1  10  20      727.96     1223.10    345.09 o 
   2  10  20      229.22      535.78    234.54 o 
   3  10  20      145.75      334.52    199.40 o 
   4  10  20       36.56      147.55    193.26 o 
   5  10  20        8.32      169.40    188.83 o 
  -2  11  20      178.82      337.38    201.26 o 
  -1  11  20       12.09       83.13    145.26 o 
   0  11  20      311.46      653.04    281.96 o 
 -14   1  21       39.98      -17.98    125.55 o 
 -13   1  21      233.15      511.27    146.15 o 
 -12   1  21       20.90      -57.93     83.05 o 
 -11   1  21       41.38       20.33     89.84 o 
 -10   1  21      481.29      527.48    144.51 o 
  -9   1  21      892.72      985.43    149.35 o 
  -8   1  21       81.58      160.14     85.49 o 
  -7   1  21     1858.92     2161.65    198.53 o 
  -6   1  21      193.66      222.73     91.17 o 
  -5   1  21       11.54       43.11     76.37 o 
  -4   1  21       35.44      -16.61     62.70 o 
  -3   1  21     1726.63     1542.29    166.70 o 
  -2   1  21      997.77      999.17    161.46 o 
  -1   1  21     2630.70     3000.76    241.32 o 
   0   1  21     3723.49     3646.35    297.82 o 
   1   1  21       42.10       24.14     94.51 o 
   2   1  21     2985.57     2797.98    297.32 o 
   3   1  21       14.38      -44.24     87.40 o 
   4   1  21     1068.69     1054.83    212.20 o 
   5   1  21     1411.26     1391.67    252.89 o 
   6   1  21      420.91      499.55    167.51 o 
   7   1  21     4118.43     3708.45    371.36 o 
   8   1  21      722.25      793.62    207.44 o 
   9   1  21       70.28       24.55    109.15 o 
  10   1  21      363.82      498.27    178.60 o 
  11   1  21      134.14      399.04    170.28 o 
 -14   2  21      237.21      304.41    167.47 o 
 -13   2  21      254.32      263.89    125.14 o 
 -12   2  21        6.45       52.02     95.91 o 
 -11   2  21      105.84      213.48    112.14 o 
 -10   2  21        0.39      179.80     98.37 o 
  -9   2  21     1718.45     1861.54    230.51 o 
  -8   2  21      967.91     1392.29    204.94 o 
  -7   2  21      301.11      251.44     93.80 o 
  -6   2  21      937.64      969.02    146.82 o 
  -5   2  21       44.54        6.97     67.93 o 
  -4   2  21      183.84      242.99    110.08 o 
  -3   2  21     1698.39     1543.89    190.00 o 
  -2   2  21     3250.35     3281.29    239.50 o 
  -1   2  21    11524.13    11991.07    568.86 o 
   0   2  21     2275.46     2187.79    214.25 o 
   1   2  21     2404.08     2491.81    282.02 o 
   2   2  21      288.48      163.26    120.34 o 
   3   2  21        2.33       73.87    106.44 o 
   4   2  21      287.97      341.52    145.57 o 
   5   2  21     1214.26     1438.25    260.10 o 
   6   2  21     3578.86     3690.26    367.09 o 
   7   2  21        0.51       27.27    102.54 o 
   8   2  21     1309.53     1381.43    260.49 o 
   9   2  21      473.34      409.17    169.40 o 
  10   2  21      149.50      258.64    148.01 o 
  11   2  21      207.14      299.12    160.60 o 
 -13   3  21       12.78      -25.97     93.32 o 
 -12   3  21        1.11      -26.75     88.41 o 
 -11   3  21        7.44      -25.56     75.01 o 
 -10   3  21        6.86      136.83     88.83 o 
  -9   3  21      138.53      115.16    101.69 o 
  -8   3  21       20.12      -58.12     75.65 o 
  -7   3  21     1822.40     1816.60    227.71 o 
  -6   3  21        6.46      -41.29     95.27 o 
  -5   3  21     1225.06     1329.94    244.39 o 
  -4   3  21     1233.84     1438.53    186.52 o 
  -3   3  21     1372.09     1464.35    189.09 o 
  -2   3  21     5543.12     5563.25    293.79 o 
  -1   3  21      127.22      140.64     93.00 o 
   0   3  21     6195.60     6568.34    265.82 o 
   1   3  21       14.58       72.27     66.89 o 
   2   3  21      934.25      908.44    156.43 o 
   3   3  21       50.48      184.33     93.94 o 
   4   3  21      144.62      212.81    129.60 o 
   5   3  21       59.93       59.80    101.80 o 
   6   3  21       48.01      131.37    117.90 o 
   7   3  21       25.79       88.79    109.84 o 
   8   3  21        4.36       47.91    107.47 o 
   9   3  21        0.84       70.02    112.05 o 
  10   3  21        0.89       32.35    123.36 o 
  11   3  21        0.36     -165.12    165.12 o 
 -12   4  21       88.30      181.89    128.90 o 
 -11   4  21        3.32       79.62    112.87 o 
 -10   4  21     1035.04      919.31    227.69 o 
  -9   4  21      315.64      276.32    167.52 o 
  -8   4  21       23.17      161.12    136.80 o 
  -7   4  21      506.32      502.37    176.43 o 
  -6   4  21      171.52      161.18    135.32 o 
  -5   4  21      888.48      975.92    213.38 o 
  -4   4  21      131.01      187.59    129.94 o 
  -3   4  21     2771.65     3053.09    317.02 o 
  -2   4  21      269.31      307.36    113.00 o 
  -1   4  21      529.87      381.73    115.18 o 
   0   4  21      289.19      265.97     89.38 o 
   1   4  21      203.10      279.37     91.84 o 
   2   4  21       63.09       74.46     88.03 o 
   3   4  21      590.18      738.92    148.50 o 
   4   4  21      364.91      259.27    109.67 o 
   5   4  21        3.69       23.71     77.65 o 
   6   4  21       31.73       77.58     87.79 o 
   7   4  21        2.12      -15.06     99.00 o 
   8   4  21      276.02      138.97    188.11 o 
   9   4  21       30.07      -41.74    127.41 o 
  10   4  21      152.47       89.04    141.59 o 
  11   4  21       75.67      415.22    259.39 o 
 -11   5  21      179.76      134.85    149.40 o 
 -10   5  21      543.01      750.35    219.31 o 
  -9   5  21      128.03       68.63    138.80 o 
  -8   5  21     1490.42     1331.54    269.58 o 
  -7   5  21       20.82        0.81    111.65 o 
  -6   5  21      588.42      502.26    176.96 o 
  -5   5  21      538.64      790.21    205.34 o 
  -4   5  21     1069.01     1322.08    246.56 o 
  -3   5  21        2.51      -47.78    102.13 o 
  -2   5  21      155.93       42.67    116.07 o 
  -1   5  21       91.83       82.02    117.87 o 
   0   5  21      427.99      487.75    126.79 o 
   1   5  21     1460.62     1779.25    204.34 o 
   2   5  21      700.07      930.62    163.18 o 
   3   5  21        9.35       -7.43     78.29 o 
   4   5  21      851.75      856.52    197.57 o 
   5   5  21        1.64       86.54    110.99 o 
   6   5  21        2.48       90.18     84.52 o 
   7   5  21      714.97      837.12    162.23 o 
   8   5  21        0.45        2.67    125.48 o 
   9   5  21        0.91       27.16    129.28 o 
  10   5  21       35.61      129.46    135.87 o 
 -10   6  21        4.21       82.64    127.56 o 
  -9   6  21      396.29      696.41    208.62 o 
  -8   6  21       24.70      -76.88    102.98 o 
  -7   6  21      338.23      350.48    160.04 o 
  -6   6  21      551.63      479.03    167.00 o 
  -5   6  21      445.31      538.10    254.96 o 
  -4   6  21     1758.83     2098.99    295.97 o 
  -3   6  21      502.68      550.84    178.86 o 
  -2   6  21       67.05      108.83    123.89 o 
  -1   6  21       10.25      -44.99     75.95 o 
   0   6  21       25.43       51.04     98.92 o 
   1   6  21      248.87      472.15    158.46 o 
   2   6  21       15.68        3.48     92.45 o 
   3   6  21      495.67      435.02    128.52 o 
   4   6  21       35.60       96.55     87.12 o 
   5   6  21        1.65       13.18     63.96 o 
   6   6  21      539.36      604.41    122.52 o 
   7   6  21       30.90       54.14     80.22 o 
   8   6  21      279.93      309.99    100.12 o 
   9   6  21       10.96       -4.00     92.28 o 
  10   6  21        5.19      113.70    222.97 o 
 -10   7  21       56.60      290.53    247.39 o 
  -9   7  21       31.06      187.14    147.52 o 
  -8   7  21        0.69       75.01    132.27 o 
  -7   7  21      199.20      339.10    143.70 o 
  -6   7  21        6.32       61.97    120.72 o 
  -5   7  21      724.34      902.49    214.99 o 
  -4   7  21        2.03       20.67    111.47 o 
  -3   7  21     1009.31     1288.48    246.22 o 
  -2   7  21      522.00      995.85    317.67 o 
  -1   7  21      227.32      345.49    144.70 o 
   0   7  21      782.42      987.70    317.95 o 
   1   7  21      470.53      536.36    173.70 o 
   2   7  21        5.19       37.82    105.04 o 
   3   7  21       16.36       23.34     83.83 o 
   4   7  21       66.08      192.73     95.31 o 
   5   7  21       36.53      100.12     87.77 o 
   6   7  21        2.22      100.02     91.37 o 
   7   7  21       33.09       88.74     81.81 o 
   8   7  21       46.23      -16.32     80.24 o 
   9   7  21        4.80      143.12    191.54 o 
  -8   8  21      289.73      220.18    152.19 o 
  -7   8  21        0.04       19.78    114.49 o 
  -6   8  21       17.97       30.21    254.82 o 
  -5   8  21       11.49     -104.93    104.93 o 
  -4   8  21       80.15      181.30    140.55 o 
  -3   8  21       41.80      158.98    200.83 o 
  -2   8  21     1167.58     1556.48    383.51 o 
  -1   8  21      109.80      299.40    138.36 o 
   0   8  21       90.72      190.46    120.72 o 
   1   8  21       89.27      225.24    131.13 o 
   2   8  21       13.59      135.77    120.40 o 
   3   8  21      187.24      145.22    134.70 o 
   4   8  21      298.08      449.12    121.54 o 
   5   8  21      236.45      378.27    122.02 o 
   6   8  21      186.94      112.89    109.10 o 
   7   8  21       64.94      -51.14    150.26 o 
  -7   9  21        6.67      -18.91    127.87 o 
  -6   9  21       11.93      -65.05     97.70 o 
  -5   9  21      230.59      160.34    149.58 o 
  -4   9  21        1.99       43.56    175.12 o 
  -3   9  21       55.07       58.13    187.69 o 
  -2   9  21      102.65       55.42    176.40 o 
  -1   9  21       10.62      -48.21    100.76 o 
   0   9  21       30.24       86.51    100.02 o 
   1   9  21       82.43      276.70    140.76 o 
   2   9  21        2.40      143.24    123.68 o 
   3   9  21       84.66      311.30    141.44 o 
   4   9  21       29.17       -0.14    147.55 o 
   5   9  21       60.92       28.52     98.22 o 
   6   9  21        1.78       74.27    167.55 o 
  -5  10  21       25.67       78.13    193.83 o 
  -4  10  21      244.92      266.25    214.97 o 
  -3  10  21       29.30      136.98    194.83 o 
  -2  10  21      256.10      222.54    216.11 o 
  -1  10  21        6.74      195.42    132.82 o 
   0  10  21        8.59      157.58    205.47 o 
   1  10  21      327.30      500.78    258.96 o 
   2  10  21       31.86      283.39    196.54 o 
 -13   0  22      295.25      249.82    193.83 o 
 -12   0  22      665.92      915.72    308.95 o 
 -11   0  22     1403.15     1469.56    266.29 o 
 -10   0  22       18.40      107.84    109.21 o 
  -9   0  22      769.75      883.88    209.81 o 
  -8   0  22      504.27      547.13    170.98 o 
  -7   0  22      293.84      218.28    135.14 o 
  -6   0  22        0.13      125.87    117.03 o 
  -5   0  22     1165.90     1216.55    231.17 o 
  -4   0  22     2076.66     2240.77    279.56 o 
  -3   0  22      290.15      248.33    141.16 o 
  -2   0  22     5151.07     5117.69    359.89 o 
  -1   0  22     2612.98     2760.16    417.79 o 
   0   0  22     4309.63     4227.65    471.36 o 
   1   0  22      342.38      186.26    174.12 o 
   2   0  22     2295.17     2743.02    435.22 o 
   3   0  22     1310.86     1606.33    366.09 o 
   4   0  22       29.19       86.70    165.69 o 
   5   0  22     5318.25     6241.92    607.77 o 
   6   0  22     2440.25     2307.37    445.50 o 
   7   0  22       10.81      -45.71    146.84 o 
   8   0  22       89.25      193.97    198.11 o 
   9   0  22       17.00      -52.56    139.98 o 
  10   0  22      100.68      -56.71    173.12 o 
 -13   1  22      290.22      477.09    150.99 o 
 -12   1  22        9.43       46.39     95.25 o 
 -11   1  22       64.37      151.25     99.90 o 
 -10   1  22      505.84      773.73    161.55 o 
  -9   1  22       31.49      115.33     78.08 o 
  -8   1  22      186.53      205.29     85.76 o 
  -7   1  22       26.40       24.50     76.03 o 
  -6   1  22       16.04       23.82     72.29 o 
  -5   1  22      123.29      156.18     83.62 o 
  -4   1  22        3.17       30.16     70.50 o 
  -3   1  22     3417.63     3441.79    226.48 o 
  -2   1  22     1643.05     1595.84    201.03 o 
  -1   1  22      677.94      702.29    146.16 o 
   0   1  22      695.63      714.68    182.62 o 
   1   1  22      537.68      496.08    162.04 o 
   2   1  22      291.07      310.89    140.10 o 
   3   1  22      222.87      166.81    123.25 o 
   4   1  22     1437.61     1516.22    267.00 o 
   5   1  22      719.72      871.52    216.44 o 
   6   1  22      539.26      785.12    203.48 o 
   7   1  22      162.11      126.66    125.64 o 
   8   1  22       14.62      -79.18    105.13 o 
   9   1  22       25.49       -4.30    183.19 o 
  10   1  22       23.21      -52.55    106.60 o 
 -13   2  22       90.70      158.04    135.28 o 
 -12   2  22      110.43       56.23     90.95 o 
 -11   2  22       19.46       66.81     94.26 o 
 -10   2  22       11.19       93.73     89.62 o 
  -9   2  22       83.10       88.49     90.68 o 
  -8   2  22       47.54       39.16     96.26 o 
  -7   2  22        2.06      126.47     80.30 o 
  -6   2  22      812.16      892.78    141.84 o 
  -5   2  22       98.07      114.21     79.12 o 
  -4   2  22      881.46      875.50    160.72 o 
  -3   2  22     1522.89     1642.92    200.17 o 
  -2   2  22       73.44       46.84     86.44 o 
  -1   2  22      969.11     1045.68    165.33 o 
   0   2  22      281.72      451.92    125.92 o 
   1   2  22      755.50      906.77    195.62 o 
   2   2  22       44.93      164.93    114.94 o 
   3   2  22       53.05        8.38     97.67 o 
   4   2  22      170.60      310.26    146.03 o 
   5   2  22       25.72       53.90    110.17 o 
   6   2  22       37.87       84.18    117.01 o 
   7   2  22        0.93       61.22    114.71 o 
   8   2  22      172.34       82.49    118.66 o 
   9   2  22       64.41      226.46    136.26 o 
  10   2  22        0.71       16.46    168.47 o 
 -13   3  22       29.84      270.25    226.97 o 
 -12   3  22      227.77      137.55    111.56 o 
 -11   3  22      234.72      325.94    128.76 o 
 -10   3  22      542.41      565.94    145.24 o 
  -9   3  22      122.28       14.41    113.02 o 
  -8   3  22        7.65      117.90     94.74 o 
  -7   3  22      518.08      523.01    179.00 o 
  -6   3  22      109.04      258.48    146.71 o 
  -5   3  22      964.35     1019.24    225.45 o 
  -4   3  22     1490.36     1658.52    204.23 o 
  -3   3  22       60.26       55.31     86.36 o 
  -2   3  22       39.41       64.24     86.71 o 
  -1   3  22      141.73      118.83     94.97 o 
   0   3  22      869.74      813.68    154.05 o 
   1   3  22       95.21       62.92     69.38 o 
   2   3  22     1231.59     1542.30    197.62 o 
   3   3  22      195.76      190.16    139.32 o 
   4   3  22      146.35      215.14    130.23 o 
   5   3  22      401.04      484.49    168.70 o 
   6   3  22       60.86       80.09    113.34 o 
   7   3  22      935.84     1149.97    244.75 o 
   8   3  22       41.51      149.43    133.56 o 
   9   3  22      161.24      213.81    136.02 o 
  10   3  22       65.46      124.11    134.96 o 
 -12   4  22       63.10      149.66    180.97 o 
 -11   4  22       31.39       62.99    112.00 o 
 -10   4  22        4.85      161.59    129.17 o 
  -9   4  22      289.95      277.62    163.67 o 
  -8   4  22      213.41      231.77    155.41 o 
  -7   4  22      331.93      226.96    147.32 o 
  -6   4  22       18.37       70.20    119.77 o 
  -5   4  22     1199.17     1515.22    265.86 o 
  -4   4  22      262.98      191.08    133.98 o 
  -3   4  22       34.16       11.22    108.41 o 
  -2   4  22     1382.54     1432.33    263.60 o 
  -1   4  22      744.59      753.65    151.74 o 
   0   4  22      359.49      467.51    108.34 o 
   1   4  22      294.58      305.76    108.28 o 
   2   4  22       62.22      129.12     84.88 o 
   3   4  22      251.79      294.63    109.22 o 
   4   4  22      105.99      126.80     89.83 o 
   5   4  22       92.13      175.04    100.05 o 
   6   4  22      260.63      325.01    153.71 o 
   7   4  22       95.70      158.82    129.12 o 
   8   4  22       33.39       26.76    108.74 o 
   9   4  22       16.70      -20.02    129.41 o 
  10   4  22        4.98     -100.36    122.65 o 
 -11   5  22       26.62      107.78    133.84 o 
 -10   5  22       79.98      141.62    155.60 o 
  -9   5  22        0.64     -114.71    268.60 o 
  -8   5  22      313.15      425.74    183.71 o 
  -7   5  22       11.57       -4.05    116.36 o 
  -6   5  22       47.91       73.78    139.88 o 
  -5   5  22       21.29        7.25    106.24 o 
  -4   5  22       28.68       46.63    115.68 o 
  -3   5  22      197.10      207.41    129.95 o 
  -2   5  22       36.47      124.04    117.36 o 
  -1   5  22      397.86      380.75    154.29 o 
   0   5  22       23.39      115.46    104.16 o 
   1   5  22      365.08      403.49    148.31 o 
   2   5  22       17.65      -56.97     75.61 o 
   3   5  22      143.45      152.31     97.55 o 
   4   5  22       22.03       64.70     70.40 o 
   5   5  22      193.27      229.93    108.41 o 
   6   5  22        0.07      -28.18     80.01 o 
   7   5  22      101.06      142.28    101.31 o 
   8   5  22       63.31      112.13    124.57 o 
   9   5  22        0.26       94.50    139.59 o 
  10   5  22      159.30      400.80    256.96 o 
 -10   6  22      234.77      119.85    149.92 o 
  -9   6  22       36.20      -51.21    114.84 o 
  -8   6  22      123.87      355.55    160.86 o 
  -7   6  22       13.45      111.69    125.23 o 
  -6   6  22      872.72     1039.80    241.32 o 
  -5   6  22      697.55      941.58    214.97 o 
  -4   6  22       16.74       44.34    118.99 o 
  -3   6  22      161.34      315.71    152.05 o 
  -2   6  22      312.57      468.89    167.88 o 
  -1   6  22       47.48      336.52    202.11 o 
   0   6  22      285.96      186.17    193.26 o 
   1   6  22      167.52      236.00    134.45 o 
   2   6  22        6.62      150.54    118.77 o 
   3   6  22       10.69      134.91    117.69 o 
   4   6  22      299.57      246.74    103.99 o 
   5   6  22      132.17      196.06     85.38 o 
   6   6  22        8.47      -34.19     66.19 o 
   7   6  22        2.86        1.42     63.19 o 
   8   6  22       13.22        3.99     73.53 o 
   9   6  22      318.09      310.81    186.61 o 
  -9   7  22       12.68       90.91    144.56 o 
  -8   7  22        2.64      -64.19    119.94 o 
  -7   7  22      856.31      986.42    319.31 o 
  -6   7  22       76.76      193.42    140.33 o 
  -5   7  22     1229.57     1017.60    228.36 o 
  -4   7  22      291.24      355.02    167.86 o 
  -3   7  22       60.87      121.62    123.97 o 
  -2   7  22      190.38      124.41    195.26 o 
  -1   7  22        0.37     -136.55    145.98 o 
   0   7  22      501.91      532.32    165.28 o 
   1   7  22       36.96      128.19    113.17 o 
   2   7  22      796.38      885.18    224.68 o 
   3   7  22      171.54      297.81    138.14 o 
   4   7  22      132.64        4.53     80.60 o 
   5   7  22       93.08      143.92    100.76 o 
   6   7  22       23.73       -1.79     85.97 o 
   7   7  22      177.11      115.91    104.31 o 
   8   7  22        5.30       24.71    226.11 o 
  -8   8  22        4.90       23.14    207.11 o 
  -7   8  22       32.49       17.16    132.35 o 
  -6   8  22      516.20      480.41    193.36 o 
  -5   8  22        0.61      -84.28    111.49 o 
  -4   8  22      328.75      425.46    186.69 o 
  -3   8  22       46.29       61.28    170.97 o 
  -2   8  22      116.74      290.81    219.68 o 
  -1   8  22      946.18     1453.78    386.23 o 
   0   8  22        2.08      109.52    168.33 o 
   1   8  22      447.45      493.41    173.40 o 
   2   8  22      139.49      442.59    159.56 o 
   3   8  22      262.71      361.16    160.37 o 
   4   8  22        0.36       78.94    104.09 o 
   5   8  22        4.80       79.41     88.94 o 
   6   8  22       49.36       61.65    121.29 o 
  -7   9  22       50.97      155.69    213.54 o 
  -6   9  22       14.28       61.48    124.65 o 
  -5   9  22      105.25      280.39    158.12 o 
  -4   9  22       69.01      -33.99    149.69 o 
  -3   9  22      364.47      441.93    260.53 o 
  -2   9  22       73.74      191.69    202.68 o 
  -1   9  22      145.74       82.13    162.83 o 
   0   9  22      393.47      575.07    179.27 o 
   1   9  22        2.23       35.62    122.84 o 
   2   9  22      635.78      702.61    275.67 o 
   3   9  22      300.59      424.73    170.06 o 
   4   9  22     1085.99     1378.36    366.66 o 
   5   9  22        1.38       73.13    176.54 o 
  -3  10  22       28.62       -5.57    172.55 o 
  -2  10  22      351.93      516.64    267.25 o 
  -1  10  22      348.25      548.49    283.53 o 
   0  10  22       56.98      220.46    336.88 o 
   1  10  22       52.72      276.67    186.97 o 
 -13   1  23      352.93      231.71    208.47 o 
 -12   1  23      133.16      160.47    114.86 o 
 -11   1  23       23.79      150.10    108.22 o 
 -10   1  23      350.03      543.18    146.22 o 
  -9   1  23       10.09      -41.90     62.70 o 
  -8   1  23        4.37       96.50     74.47 o 
  -7   1  23     1035.76     1197.95    166.28 o 
  -6   1  23      169.95      183.44    105.85 o 
  -5   1  23       86.21       72.94     81.07 o 
  -4   1  23      398.80      461.58    113.74 o 
  -3   1  23      123.07      147.38    100.12 o 
  -2   1  23       60.14       82.19     84.35 o 
  -1   1  23        6.56        1.60     79.01 o 
   0   1  23     1348.60     1554.46    248.59 o 
   1   1  23     1072.92     1094.51    423.44 o 
   2   1  23      622.33      675.37    187.34 o 
   3   1  23     2197.81     2232.04    344.88 o 
   4   1  23     1113.78     1097.22    236.45 o 
   5   1  23       14.67       26.75    115.85 o 
   6   1  23      136.74       70.62    138.55 o 
   7   1  23        0.58      -69.30    134.91 o 
   8   1  23      209.17      165.40    139.67 o 
   9   1  23       23.73      -58.10    120.34 o 
  10   1  23       65.60       60.14    124.66 o 
 -13   2  23      363.98      573.26    184.80 o 
 -12   2  23       94.00      154.81    115.75 o 
 -11   2  23      575.11      540.85    143.36 o 
 -10   2  23      109.94      172.78    104.80 o 
  -9   2  23       10.45      121.69    100.02 o 
  -8   2  23      652.13      718.76    157.13 o 
  -7   2  23       10.84       67.29     97.91 o 
  -6   2  23      666.24      805.72    136.83 o 
  -5   2  23      640.42      721.41    152.80 o 
  -4   2  23     1235.84     1213.83    189.60 o 
  -3   2  23      101.44      181.86    103.14 o 
  -2   2  23     1018.19     1213.26    183.54 o 
  -1   2  23        5.30      -35.01     72.59 o 
   0   2  23      203.60      210.65    108.48 o 
   1   2  23      309.49      401.50    216.32 o 
   2   2  23      969.58     1443.90    250.82 o 
   3   2  23     1741.86     2120.45    295.53 o 
   4   2  23      128.99      119.95    123.20 o 
   5   2  23     1984.19     1967.94    293.03 o 
   6   2  23      128.96      311.37    140.80 o 
   7   2  23      135.18       80.57    118.29 o 
   8   2  23      316.49      463.51    178.25 o 
   9   2  23      273.74      128.44    140.12 o 
 -12   3  23        1.19      125.87    127.25 o 
 -11   3  23        8.73       75.75     91.86 o 
 -10   3  23       17.60       35.90     92.37 o 
  -9   3  23        0.57      104.80     93.93 o 
  -8   3  23      139.47      128.17    100.27 o 
  -7   3  23       93.10       26.28    111.49 o 
  -6   3  23      549.37      748.84    210.68 o 
  -5   3  23      354.09      390.33    162.61 o 
  -4   3  23      290.82      373.90    163.93 o 
  -3   3  23     1212.00     1338.28    192.18 o 
  -2   3  23      866.39      935.78    167.55 o 
  -1   3  23     1219.24     1376.43    194.97 o 
   0   3  23     1224.03     1334.11    190.21 o 
   1   3  23     1192.07     1214.96    153.78 o 
   2   3  23      322.50      259.13    141.11 o 
   3   3  23        9.05      -75.78     75.78 o 
   4   3  23     1218.17     1303.90    245.35 o 
   5   3  23      456.47      341.54    165.46 o 
   6   3  23      311.52      424.07    170.72 o 
   7   3  23       53.26       44.77    116.86 o 
   8   3  23      204.19      211.37    163.33 o 
   9   3  23       13.77      153.07    148.96 o 
 -11   4  23      219.74      141.43    141.03 o 
 -10   4  23       87.59      126.33    135.49 o 
  -9   4  23      128.54      224.39    152.64 o 
  -8   4  23      148.54      155.73    153.14 o 
  -7   4  23        4.49      -58.90    118.00 o 
  -6   4  23     1338.73     1637.81    287.27 o 
  -5   4  23      612.50      864.01    213.71 o 
  -4   4  23      545.95      873.68    218.67 o 
  -3   4  23      473.87      392.15    163.11 o 
  -2   4  23      651.22      766.92    198.55 o 
  -1   4  23      244.78      415.47    122.05 o 
   0   4  23       91.08      174.60     99.98 o 
   1   4  23     2151.66     2507.30    258.52 o 
   2   4  23      124.62      145.21     98.67 o 
   3   4  23      298.92      336.28    114.04 o 
   4   4  23       25.73       71.39     81.25 o 
   5   4  23      239.99      168.69    124.17 o 
   6   4  23       28.55        1.25    105.48 o 
   7   4  23      512.89      403.45    173.03 o 
   8   4  23      225.02      377.93    170.23 o 
   9   4  23       64.08       77.97    119.83 o 
 -10   5  23      102.95       79.79    208.54 o 
  -9   5  23      165.72      197.47    162.85 o 
  -8   5  23      362.27      395.40    182.44 o 
  -7   5  23     2126.74     2100.69    324.21 o 
  -6   5  23      640.00      784.19    222.73 o 
  -5   5  23     1197.76     1136.69    238.22 o 
  -4   5  23     1538.92     1831.62    289.08 o 
  -3   5  23        7.13       29.13    102.45 o 
  -2   5  23      313.25      523.99    170.07 o 
  -1   5  23      109.38      202.71    130.72 o 
   0   5  23     2590.15     2771.44    475.93 o 
   1   5  23       51.19       13.37    106.00 o 
   2   5  23     1030.87     1158.16    182.65 o 
   3   5  23      182.91      235.10    108.22 o 
   4   5  23        5.34      -15.02     81.09 o 
   5   5  23        2.06        0.09     78.85 o 
   6   5  23      344.05      505.78    135.70 o 
   7   5  23      211.58      213.05    153.63 o 
   8   5  23       46.49       84.07    130.58 o 
   9   5  23      349.05      666.11    200.82 o 
  -9   6  23        8.51       42.92    126.73 o 
  -8   6  23      305.10      256.22    161.74 o 
  -7   6  23       62.85       23.14    118.08 o 
  -6   6  23      754.05      868.94    219.05 o 
  -5   6  23       15.90       -5.07    106.03 o 
  -4   6  23      303.07      317.70    159.67 o 
  -3   6  23        1.36       43.62    124.41 o 
  -2   6  23      245.34      267.73    140.88 o 
  -1   6  23      687.24     1080.55    333.52 o 
   0   6  23      201.18      484.78    253.53 o 
   1   6  23     1521.40     1740.58    266.03 o 
   2   6  23        5.28       30.11    100.52 o 
   3   6  23      158.31      274.04    194.26 o 
   4   6  23       74.62      109.19    142.41 o 
   5   6  23       15.12       42.65     84.41 o 
   6   6  23        0.70      -38.82     68.08 o 
   7   6  23       25.15      159.45     82.10 o 
   8   6  23      135.71      189.11    127.03 o 
  -8   7  23      131.55       34.23    142.06 o 
  -7   7  23       79.76       46.21    135.73 o 
  -6   7  23      272.99      487.08    176.51 o 
  -5   7  23        0.43      143.41    126.79 o 
  -4   7  23      598.89      736.73    205.14 o 
  -3   7  23      107.90      307.38    149.98 o 
  -2   7  23       17.16       21.57    141.69 o 
  -1   7  23        5.09      -32.14    153.12 o 
   0   7  23       30.67      -50.71    140.12 o 
   1   7  23       33.31      110.61    113.40 o 
   2   7  23       22.69      244.35    134.47 o 
   3   7  23      102.29      111.48    176.97 o 
   4   7  23       81.61      397.56    166.44 o 
   5   7  23       96.11       87.11     96.41 o 
   6   7  23       29.03       13.77     76.33 o 
   7   7  23       34.77      162.43    146.01 o 
  -7   8  23       57.36      526.35    278.10 o 
  -6   8  23      459.15      558.97    190.54 o 
  -5   8  23      190.38      174.07    142.39 o 
  -4   8  23        0.01      -77.13    151.98 o 
  -3   8  23        5.32      150.98    210.68 o 
  -2   8  23        2.07      -31.00    168.69 o 
  -1   8  23      199.52      331.95    235.96 o 
   0   8  23       22.85      -13.78    114.93 o 
   1   8  23      544.79      730.48    204.84 o 
   2   8  23      599.68      692.20    253.89 o 
   3   8  23       44.26      182.21    213.33 o 
   4   8  23      232.30      287.32    162.18 o 
   5   8  23       61.31       28.32    118.63 o 
   6   8  23        4.05      114.13    184.97 o 
  -6   9  23       10.33      159.12    241.54 o 
  -4   9  23       18.51      188.11    217.68 o 
  -3   9  23        6.29      119.55    195.68 o 
  -2   9  23        4.50       67.70    192.54 o 
  -1   9  23      235.04      198.11    208.40 o 
   0   9  23      402.83      409.79    167.27 o 
   1   9  23       44.49       96.16    127.27 o 
   2   9  23      145.00      351.96    161.26 o 
   3   9  23      183.60      463.82    179.10 o 
 -12   0  24       48.47      293.67    249.53 o 
 -11   0  24       55.48      501.64    247.82 o 
 -10   0  24        1.15      113.92    127.55 o 
  -9   0  24      245.80      419.66    159.58 o 
  -8   0  24      541.67      781.91    192.76 o 
  -7   0  24      547.33      539.54    178.43 o 
  -6   0  24       87.86      107.14    123.71 o 
  -5   0  24      143.45      115.04    130.63 o 
  -4   0  24      574.45      612.33    180.29 o 
  -3   0  24      831.65      932.11    207.04 o 
  -2   0  24      498.41      242.68    201.97 o 
  -1   0  24      234.31      209.25    180.26 o 
   0   0  24        9.61      190.69    180.69 o 
   1   0  24     3011.73     2746.73    459.07 o 
   2   0  24     1597.84     1522.34    369.94 o 
   3   0  24      305.50      473.64    245.11 o 
   4   0  24      184.66       33.42    173.40 o 
   5   0  24      277.36      258.25    215.54 o 
   6   0  24     1083.40     1045.13    356.52 o 
   7   0  24      583.69      703.89    300.81 o 
   8   0  24      707.66      979.85    343.09 o 
   9   0  24      633.54      773.60    308.67 o 
 -12   1  24       40.52      114.09    118.71 o 
 -11   1  24       83.13      113.75    114.29 o 
 -10   1  24        6.69      160.95    100.11 o 
  -9   1  24      288.51      224.47    112.44 o 
  -8   1  24      244.66      332.70     99.48 o 
  -7   1  24      615.78      760.50    143.39 o 
  -6   1  24       10.88      -35.79     71.37 o 
  -5   1  24       68.96      120.00     87.27 o 
  -4   1  24       51.22       61.33     79.02 o 
  -3   1  24      724.55      893.01    169.57 o 
  -2   1  24        0.03       -9.93     80.49 o 
  -1   1  24       67.00       83.97    116.08 o 
   0   1  24       16.59       59.88    142.19 o 
   1   1  24     1014.59     1133.23    227.04 o 
   2   1  24       42.22       72.44    115.21 o 
   3   1  24      298.81      413.80    169.40 o 
   4   1  24     1049.20     1247.97    249.34 o 
   5   1  24        7.35       47.11    126.17 o 
   6   1  24      181.03      399.20    174.14 o 
   7   1  24      471.83      483.11    271.32 o 
   8   1  24      196.74      164.15    128.21 o 
   9   1  24        6.52       49.72    107.79 o 
 -12   2  24      172.11      379.65    158.37 o 
 -11   2  24        9.33       12.23     96.38 o 
 -10   2  24      383.47      380.28    129.14 o 
  -9   2  24       37.04       58.46     89.19 o 
  -8   2  24       28.62      -13.95     80.68 o 
  -7   2  24      177.43      250.38    112.10 o 
  -6   2  24        0.88       -6.84     84.45 o 
  -5   2  24      531.41      633.33    151.75 o 
  -4   2  24      178.00      224.32    106.49 o 
  -3   2  24      154.89      183.63    107.71 o 
  -2   2  24     2746.29     2898.11    260.61 o 
  -1   2  24      373.13      338.47    122.25 o 
   0   2  24     1176.99     1237.51    240.09 o 
   1   2  24     1864.84     1836.08    277.88 o 
   2   2  24       73.81      159.36    127.06 o 
   3   2  24      856.35      691.92    194.81 o 
   4   2  24      102.61       20.31    100.81 o 
   5   2  24      391.51      645.68    197.96 o 
   6   2  24      127.88      238.31    148.25 o 
   7   2  24       55.86       92.24    126.13 o 
   8   2  24        4.84       40.76    125.52 o 
   9   2  24      239.58      172.53    152.85 o 
 -12   3  24        0.76       83.70    177.40 o 
 -11   3  24      719.44      737.48    214.79 o 
 -10   3  24       52.30       90.60    100.43 o 
  -9   3  24        1.77       33.44     92.86 o 
  -8   3  24      980.19      897.16    228.59 o 
  -7   3  24      963.61      950.32    226.20 o 
  -6   3  24       57.21      114.58    124.71 o 
  -5   3  24       68.09      -33.34    111.46 o 
  -4   3  24       17.71      126.32    127.55 o 
  -3   3  24      361.13      374.66    127.43 o 
  -2   3  24      285.03      301.78    121.04 o 
  -1   3  24      225.68      310.67    122.31 o 
   0   3  24     3657.44     4195.73    281.46 o 
   1   3  24        1.06      -41.43     89.79 o 
   2   3  24      356.10      549.75    179.26 o 
   3   3  24       31.23       43.66    108.20 o 
   4   3  24       11.49      152.76    165.69 o 
   5   3  24        0.79      -78.87     97.11 o 
   6   3  24      191.60      185.84    122.83 o 
   7   3  24     1150.46     1571.00    283.83 o 
   8   3  24       97.68      171.22    154.07 o 
 -10   4  24       74.71      122.14    201.26 o 
  -9   4  24      257.07      406.22    185.91 o 
  -8   4  24      799.78      817.70    231.22 o 
  -7   4  24      119.50       85.80    132.97 o 
  -6   4  24      473.15      343.04    168.90 o 
  -5   4  24      192.44       73.32    129.19 o 
  -4   4  24        5.39      -25.03    114.15 o 
  -3   4  24       15.24       75.78    131.55 o 
  -2   4  24        1.51       72.37    121.43 o 
  -1   4  24      364.24      399.69    167.94 o 
   0   4  24      493.99      536.37    135.66 o 
   1   4  24      810.83      929.38    211.08 o 
   2   4  24      133.41      165.39     97.87 o 
   3   4  24       46.01      215.98    100.96 o 
   4   4  24       84.08       78.31    102.45 o 
   5   4  24       68.26       90.37    120.08 o 
   6   4  24      192.49      229.63    142.53 o 
   7   4  24       75.19      207.58    162.05 o 
   8   4  24      438.08      584.46    193.76 o 
  -9   5  24       56.91       39.78    134.67 o 
  -8   5  24      122.00       95.80    131.09 o 
  -7   5  24        0.36      -39.50    153.41 o 
  -6   5  24       57.83      -55.10    113.65 o 
  -5   5  24      416.74      386.46    169.78 o 
  -4   5  24      117.22      202.15    139.78 o 
  -3   5  24      323.30      341.23    229.82 o 
  -2   5  24        0.05        1.74    112.55 o 
  -1   5  24      155.41      293.85    141.85 o 
   0   5  24      112.24      -70.42    129.27 o 
   1   5  24       57.38      100.56    182.69 o 
   2   5  24       45.23        4.14     98.52 o 
   3   5  24        3.68       -2.24     83.35 o 
   4   5  24      154.59      255.89    121.15 o 
   5   5  24       25.84      206.79    105.12 o 
   6   5  24      212.24      423.23    174.84 o 
   7   5  24        2.15      232.82    134.36 o 
   8   5  24       13.43       34.62    135.39 o 
  -8   6  24      116.47      266.95    175.58 o 
  -7   6  24      236.39      375.67    187.29 o 
  -6   6  24     1042.25     1066.66    236.34 o 
  -5   6  24        8.04        6.28    123.76 o 
  -4   6  24      349.02      344.65    160.68 o 
  -3   6  24       14.19      101.37    120.57 o 
  -2   6  24      908.32     1238.96    349.23 o 
  -1   6  24      318.67      270.25    210.68 o 
   0   6  24      168.97      145.41    192.83 o 
   1   6  24      940.93      783.03    306.38 o 
   2   6  24        1.36      110.91    113.19 o 
   3   6  24       66.79      179.02    124.41 o 
   4   6  24       77.33      175.93    130.02 o 
   5   6  24      448.00      482.16    141.78 o 
   6   6  24      124.24      184.70     98.68 o 
   7   6  24      496.79      826.47    179.51 o 
  -7   7  24      299.65      403.94    269.25 o 
  -6   7  24      118.09      151.27    141.48 o 
  -5   7  24      211.44      356.25    170.17 o 
  -4   7  24      266.68      133.08    136.69 o 
  -3   7  24      152.67      305.67    208.11 o 
  -2   7  24      119.64      135.98    204.11 o 
   0   7  24     1829.43     1937.42    437.08 o 
   1   7  24      259.46      345.40    151.26 o 
   2   7  24      684.77     1054.01    235.93 o 
   3   7  24       26.60       77.00    114.84 o 
   4   7  24      236.64      473.35    207.75 o 
   5   7  24        1.01       40.75    121.70 o 
   6   7  24      336.08      302.17    184.62 o 
  -6   8  24       11.59     -122.70    175.97 o 
  -5   8  24       53.86       14.95    147.26 o 
  -4   8  24       55.86       41.14    168.97 o 
  -3   8  24        0.80      208.11    209.83 o 
  -2   8  24      189.38      534.92    258.96 o 
  -1   8  24      494.09      426.51    264.25 o 
   0   8  24      276.53      396.80    258.25 o 
   1   8  24      837.81     1049.27    329.95 o 
   2   8  24       50.64      143.18    134.75 o 
   3   8  24      457.58      399.36    172.24 o 
   4   8  24        1.22      146.78    132.42 o 
  -2   9  24      196.27      177.40    197.54 o 
  -1   9  24       14.57      251.11    241.39 o 
   0   9  24        0.43      139.41    211.40 o 
   1   9  24      346.77      397.30    181.19 o 
 -12   1  25       44.23      362.09    221.54 o 
 -11   1  25      138.37      296.21    231.04 o 
 -10   1  25       52.58      -16.59     94.11 o 
  -9   1  25       86.20      120.80     95.83 o 
  -8   1  25        0.17      114.42     83.20 o 
  -7   1  25       22.26      204.89     87.96 o 
  -6   1  25      134.16       79.43     83.17 o 
  -5   1  25      801.74     1084.36    165.30 o 
  -4   1  25     1448.07     1652.28    219.12 o 
  -3   1  25      142.52       92.15     93.62 o 
  -2   1  25       14.62       33.37     95.44 o 
  -1   1  25     1037.07      994.53    220.81 o 
   0   1  25      299.05      447.00    164.63 o 
   1   1  25      116.76       95.75    123.27 o 
   2   1  25        7.60       15.94    108.52 o 
   3   1  25       24.23        4.08    108.12 o 
   4   1  25       85.17      174.69    137.83 o 
   5   1  25      278.20      298.20    157.48 o 
   6   1  25        4.93      -54.20    125.39 o 
   7   1  25      595.83      513.08    207.18 o 
   8   1  25      209.49      451.47    193.12 o 
 -11   2  25        0.11       33.22    113.27 o 
 -10   2  25       58.83      267.33    119.72 o 
  -9   2  25      284.20      247.73    122.15 o 
  -8   2  25      337.41      465.16    139.63 o 
  -7   2  25      267.27      162.29    112.66 o 
  -6   2  25      204.17      138.99    140.87 o 
  -5   2  25       43.29      170.08    117.57 o 
  -4   2  25      126.46       40.10     91.72 o 
  -3   2  25        4.00      -82.29     82.29 o 
  -2   2  25      732.18      775.43    166.97 o 
  -1   2  25       47.36      116.74     98.90 o 
   0   2  25        2.15      -90.14     93.45 o 
   1   2  25       43.24      -62.83     99.63 o 
   2   2  25       54.82       -3.00    105.24 o 
   3   2  25      608.81      688.54    193.52 o 
   4   2  25      123.07      182.25    140.04 o 
   5   2  25        4.19      -77.74     77.74 o 
   6   2  25      870.38      775.14    211.28 o 
   7   2  25       45.37      210.58    135.47 o 
   8   2  25      282.32      199.82    150.93 o 
 -10   3  25        1.10      101.35    102.75 o 
  -9   3  25      330.49      179.51    159.94 o 
  -8   3  25       64.96      176.80    148.01 o 
  -7   3  25      380.53      565.36    196.30 o 
  -6   3  25        6.36      -35.10    121.55 o 
  -5   3  25        7.10      -58.49    105.93 o 
  -4   3  25       18.77       37.68    120.48 o 
  -3   3  25      422.79      384.00    165.91 o 
  -2   3  25      425.38      417.92    136.30 o 
  -1   3  25      762.69      735.36    159.15 o 
   0   3  25        6.63      -52.73     82.62 o 
   1   3  25      171.20      289.23    147.83 o 
   2   3  25      643.85      850.27    199.47 o 
   3   3  25        4.96      -59.55     97.38 o 
   4   3  25      730.86      900.33    219.21 o 
   5   3  25        5.71       60.83    121.79 o 
   6   3  25      215.21      160.00    140.71 o 
   7   3  25       43.46       53.02    119.23 o 
   8   3  25        8.30       75.27    147.41 o 
  -9   4  25      217.95      454.45    200.16 o 
  -8   4  25       31.30      -67.48    174.47 o 
  -7   4  25       34.95       34.48    134.41 o 
  -6   4  25        3.35       25.82    126.54 o 
  -5   4  25      386.24      407.86    174.89 o 
  -4   4  25      228.42      197.05    151.02 o 
  -3   4  25      183.48      276.59    157.37 o 
  -2   4  25     1066.27     1201.83    294.31 o 
  -1   4  25      519.03      465.06    164.70 o 
   0   4  25      484.88      587.05    249.96 o 
   1   4  25      682.52      752.81    190.29 o 
   2   4  25     1068.71     1470.68    258.83 o 
   3   4  25      517.05      754.96    203.12 o 
   4   4  25      588.23      804.50    211.84 o 
   5   4  25     2015.56     2150.05    321.46 o 
   6   4  25      104.50      235.28    150.30 o 
   7   4  25      959.78     1157.02    256.84 o 
  -8   5  25      445.74      608.43    207.37 o 
  -7   5  25       39.28       59.45    150.26 o 
  -6   5  25      297.26      325.39    155.54 o 
  -5   5  25        7.30       18.90    131.54 o 
  -4   5  25      234.75      195.93    155.98 o 
  -3   5  25     1005.86      849.23    213.65 o 
  -2   5  25      233.75      249.11    151.46 o 
  -1   5  25      702.94     1082.12    326.52 o 
   0   5  25     1039.59     1477.35    385.09 o 
   1   5  25      381.46      405.08    252.11 o 
   2   5  25       88.81      410.37    241.54 o 
   3   5  25     1447.34     2181.70    469.29 o 
   4   5  25      888.55     1039.75    187.32 o 
   5   5  25       50.57      103.23    117.60 o 
   6   5  25     1772.44     2477.03    353.56 o 
   7   5  25      357.39      749.74    278.10 o 
  -7   6  25      140.33      234.16    162.06 o 
  -6   6  25      203.14      430.79    176.96 o 
  -5   6  25      298.90      610.61    202.63 o 
  -4   6  25        4.15       -9.74    119.23 o 
  -3   6  25        0.74       39.02    108.72 o 
  -2   6  25      214.38        8.57    147.98 o 
  -1   6  25      717.85      693.75    288.96 o 
   0   6  25      636.27      499.21    251.11 o 
   1   6  25      225.09      223.82    202.54 o 
   2   6  25      331.14      439.54    163.40 o 
   3   6  25      146.36      418.21    176.76 o 
   4   6  25       59.36      180.60    140.99 o 
   5   6  25      206.27      191.27    142.82 o 
   6   6  25      215.48      481.80    151.18 o 
  -6   7  25        0.19       -5.86    189.40 o 
  -5   7  25       37.80       33.59    148.05 o 
  -4   7  25      189.82      117.73    309.67 o 
  -3   7  25       13.58      -35.14    184.40 o 
  -2   7  25      164.91      320.38    214.97 o 
  -1   7  25        7.67       91.84    183.26 o 
   0   7  25      106.45       72.27    176.83 o 
   1   7  25      315.20      210.83    220.11 o 
   2   7  25      195.64      414.41    183.97 o 
   3   7  25       32.76      -56.01    145.41 o 
   4   7  25       21.88      336.72    150.69 o 
  -5   8  25      370.27       75.42    207.40 o 
  -2   8  25      582.48      742.46    300.81 o 
  -1   8  25        0.31     -127.27    127.27 o 
   0   8  25       88.10      110.27    197.83 o 
   1   8  25       13.81       12.00    176.83 o 
   2   8  25      124.29      290.93    150.93 o 
   3   8  25        0.73      161.98    166.12 o 
 -10   0  26      692.45      882.44    311.67 o 
  -9   0  26       47.83      176.63    125.39 o 
  -8   0  26      113.57      169.59    123.76 o 
  -7   0  26       21.69     -101.67    108.05 o 
  -6   0  26     1127.97     1075.21    244.23 o 
  -5   0  26      716.35      797.52    207.07 o 
  -4   0  26      327.37      339.56    166.59 o 
  -3   0  26      294.63      528.49    251.96 o 
  -2   0  26      161.65      309.10    208.97 o 
  -1   0  26      288.02      226.39    193.54 o 
   0   0  26       18.22       99.41    173.40 o 
   1   0  26     1209.77     1316.80    365.95 o 
   2   0  26      134.10      173.55    207.97 o 
   3   0  26       65.72     -144.26    144.26 o 
   4   0  26       97.14      -70.99    153.26 o 
   5   0  26       47.82      173.26    221.25 o 
   6   0  26      918.48      649.62    280.67 o 
   7   0  26      452.33      737.03    329.81 o 
 -11   1  26      112.48      301.95    202.11 o 
 -10   1  26      205.97      267.68    151.70 o 
  -9   1  26      289.90      368.68    128.41 o 
  -8   1  26       45.48      122.34    107.95 o 
  -7   1  26        7.69      135.83     87.15 o 
  -6   1  26      217.32      197.63    101.58 o 
  -5   1  26      130.41       63.97     88.34 o 
  -4   1  26       26.14      -32.73     83.66 o 
  -3   1  26        1.00      133.92    100.77 o 
  -2   1  26       18.44        9.66    106.33 o 
  -1   1  26        9.68       62.77    118.44 o 
   0   1  26      697.14      693.57    194.98 o 
   1   1  26      125.33      238.57    134.36 o 
   2   1  26     1152.46     1289.56    255.47 o 
   3   1  26        4.58        9.43    102.68 o 
   4   1  26      102.27      185.82    145.67 o 
   5   1  26      246.15      245.10    160.27 o 
   6   1  26      549.31      561.63    203.85 o 
   7   1  26       52.30      146.78    141.41 o 
 -10   2  26      121.96      -56.85    136.27 o 
  -9   2  26      176.07      394.69    139.20 o 
  -8   2  26       65.81      233.20    114.59 o 
  -7   2  26       85.88      167.02    144.30 o 
  -6   2  26      921.07      967.50    239.24 o 
  -5   2  26      225.63      221.63    113.46 o 
  -4   2  26      159.52      135.84    109.05 o 
  -3   2  26      235.72      161.33    108.46 o 
  -2   2  26      217.97      227.70    122.99 o 
  -1   2  26        1.26      -14.98     92.77 o 
   0   2  26      165.23      233.04    129.32 o 
   1   2  26      193.98      246.64    142.64 o 
   2   2  26      465.80      594.84    199.67 o 
   3   2  26      898.16     1109.26    246.40 o 
   4   2  26       65.70      132.57    127.61 o 
   5   2  26      677.08     1024.85    248.89 o 
   6   2  26       27.28      246.57    159.54 o 
   7   2  26        0.67       94.50    148.06 o 
  -9   3  26       42.17      165.70    161.47 o 
  -8   3  26       12.84       39.13    126.34 o 
  -7   3  26      680.37      945.68    239.74 o 
  -6   3  26      298.47      176.66    148.50 o 
  -5   3  26      600.57      493.39    187.38 o 
  -4   3  26      440.75      334.68    171.40 o 
  -3   3  26      542.06      703.28    206.53 o 
  -2   3  26       36.77       53.44     97.76 o 
  -1   3  26       56.92      113.89    104.99 o 
   0   3  26       56.00       77.21    122.52 o 
   1   3  26      307.24      392.19    168.88 o 
   2   3  26      250.73      195.05    135.35 o 
   3   3  26      891.45     1061.95    237.89 o 
   4   3  26      505.21      603.87    194.59 o 
   5   3  26      115.52      124.39    139.03 o 
   6   3  26      759.40     1076.34    246.28 o 
   7   3  26       17.18       61.99    183.97 o 
  -8   4  26       79.35       81.56    169.62 o 
  -7   4  26       61.14       97.83    183.19 o 
  -6   4  26      277.98      392.76    180.96 o 
  -5   4  26      270.25      305.93    305.74 o 
  -4   4  26       71.11       12.08    118.04 o 
  -3   4  26       22.92      127.96    138.67 o 
  -2   4  26       64.41       69.86    130.88 o 
  -1   4  26      202.64      151.24    139.53 o 
   0   4  26       43.58      230.97    187.54 o 
   1   4  26      411.23      499.64    182.31 o 
   2   4  26      347.12      734.09    201.30 o 
   3   4  26       30.04       27.61    114.04 o 
   4   4  26      253.44      274.41    152.72 o 
   5   4  26      171.82      120.27    154.64 o 
   6   4  26        7.23      -93.58    163.83 o 
   7   4  26      202.20      460.93    249.68 o 
  -7   5  26        1.72       57.47    135.55 o 
  -6   5  26        0.37     -101.55    101.55 o 
  -5   5  26      173.25      221.98    152.89 o 
  -4   5  26      307.17      292.33    163.85 o 
  -3   5  26        1.73      -83.63    119.05 o 
  -2   5  26      105.69      248.35    136.72 o 
  -1   5  26        6.98       94.56    174.12 o 
   0   5  26        2.49       52.99    173.69 o 
   1   5  26       18.39      -21.85    168.12 o 
   2   5  26       74.97       36.85    169.26 o 
   3   5  26      237.11      468.36    168.90 o 
   4   5  26       32.69      176.29    138.67 o 
   5   5  26      247.34      384.88    189.11 o 
   6   5  26       32.09     -148.26    148.26 o 
  -6   6  26      159.66      403.37    275.67 o 
  -5   6  26      710.82      965.33    241.79 o 
  -4   6  26      119.40      157.72    148.65 o 
  -3   6  26      185.17      229.54    154.27 o 
  -2   6  26      184.73      232.11    213.40 o 
  -1   6  26        1.14       19.71    190.11 o 
   0   6  26        0.57      219.40    234.54 o 
   1   6  26      121.11      223.54    236.68 o 
   2   6  26      550.77      824.16    335.66 o 
   3   6  26        1.31      -12.09    108.00 o 
   4   6  26      717.63     1087.23    241.27 o 
   5   6  26      443.80      698.47    285.10 o 
  -6   7  26      245.07      213.83    250.82 o 
  -5   7  26      331.69       87.13    239.96 o 
  -3   7  26      130.12       -5.43    202.54 o 
  -2   7  26        9.48      -30.71    178.26 o 
  -1   7  26      453.93      792.60    325.38 o 
   0   7  26       29.49      146.12    184.40 o 
   1   7  26      689.07     1085.84    349.38 o 
   2   7  26        0.96       39.28    191.11 o
[truncated: 10,902 more chars]
